# Supplementary material for: Size‐Related Variation in Tree Leaf Traits and Its Effects on Trait‐Growth Relationships in a Subtropical Cloud Forest
Source: Ecol Evol. 2025 Sep 15;15(9):e72169. doi: 10.1002/ece3.72169 (PMC12435977; doi:10.1002/ece3.72169)
Supplement: Supplementary file 2 — Data S1: ece372169‐sup‐0002‐DataS1.xlsx. [file ECE3-15-e72169-s001.xlsx]

## Sheet: traits_data
Number	speciesno	Species name	DBH (cm)	SDI	LDMC (g g-1)	LA(cm2)	SLA (cm2 g-1)	WD (g cm-3)	SWCbranch (g g-1)	LT(μm)	UCT (μm)	UET (μm)	PT (μm)	ST (μm)	LET (μm)	LCT (μm)	SD (no.mm-2)	GCL (μm)	SPL (μm)	C (%)	N (mg g-1)	P (mg g-1)	Height (m)	Illumination_index	DBH_I_2018.2022	BA_I_2018.2022	Canopy_class
LS-01-2552	210	Castanopsis eyrei Tutcher.	61.77	0.903944	42.1703	19.7627	67.8072	0.541593	0.545994	325.18	5.93158	33.229	154.769	115.061	13.4991	5.45451	360.344	27.8878	11.9823	42	13.1059	0.81065	17	5	0.184142	17.9735	Canopy
LS-01-1310	210	Castanopsis eyrei Tutcher.	60.05	0.937469	41.5148	32.1155	57.3031	0.492089	0.573681	377.392	21.5928	27.9297	167.403	149.493	16.2129	6.59748	502.98	27.225	10.2452	38.6	8.293	0.595281	18.4	5	0.622455	59.9311	Canopy
LS-01-1258	210	Castanopsis eyrei Tutcher.	60	0.966445	44.1033	26.8575	59.551	0.529306	0.551217	342.427	5.29467	33.985	134.109	148.539	13.2317	5.079	502.765	27.771	9.14226	40	14.0092	1.17339	16.1	5	0.358178	34.1605	Canopy
LS-01-0086	271	Lithocarpus hancei Rehder.	57.7	0.930256	49.756	20.8744	58.5878	0.811448	0.264347	267.728	8.001	22.985	97.112	120.488	11.227	3.763	592.135	22.7573	8.04129	36.6	10.1139	1.22322	23.4	5	0.239926	21.9265	Canopy
LS-01-4897	39	Quercus jenseniana Hand.-Mazz.	54.91	0.88953	45.1513	124.067	116.022	0.54717	0.511921	161.102	4.49247	8.43742	61.9145	68.9882	7.94438	4.80286	439.169	19.5634	6.78884	36.8	15.6872	1.14495	23.5	4	0.210403	18.2868	Canopy
LS-01-2092	210	Castanopsis eyrei Tutcher.	54.2	0.695571	40.0707	10.817	57.7986	0.527967	0.552342	414.713	8.60451	35.4665	191.55	175.421	11.6815	6.41706	635.639	28.4244	8.70832	39.8	11.4699	1.03273	13.8	5	0.110851	9.47618	Canopy
LS-01-2455	271	Lithocarpus hancei Rehder.	51.95	0.864047	45.5515	11.1733	55.2953	0.627376	0.481947	301.404	3.588	29.028	114.158	117.404	27.2295	2.6665	736.192	21.9516	6.8928	41.4	12.0768	1.01582	17	5	0.21088	17.3481	Canopy
LS-01-0026	177	Elaeocarpus japonicus Siebold & Zucc.	48.7	0.750009	36.4961	18.7638	113.12	0.448087	0.564987	224.119	2.2358	21.3139	77.5477	103.659	9.20992	1.96436	205.196	24.9997	12.9656	36.2	12.6929	1.81844	18.8	5	0.456536	35.5788	Canopy
LS-01-2764	268	Schima argentea E. Pritz.	47.5	0.686921	36.0315	28.5138	109.809	0.595718	0.503151	231.363	7.01881	17.4588	65.3127	120.549	10.4591	7.21593	397.88	28.7372	12.1736	43.1	15.1407	1.21372	21.5	5	0.416349	31.6096	Subcanopy
LS-01-0675	68	Beilschmiedia fordii Dunn.	46.2	0.869126	43.4023	28.5388	75.3705	0.505769	0.561667	314.76	2.56055	39.0426	105.353	150.224	10.1569	2.34403	310.296	21.419	11.3901	39.4	11.7133	0.557352	15.4	4	0.661846	49.4068	Subcanopy
LS-01-4882	177	Elaeocarpus japonicus Siebold & Zucc.	46.01	0.735147	36.3313	30.8471	114.339	0.521018	0.473154	230.508	2.05501	20.7761	79.0916	109.64	10.2551	1.61848	275.263	22.6659	12.7158	34.1	12.6027	0.897417	13	4	0.324464	23.6978	Canopy
LS-01-0403	210	Castanopsis eyrei Tutcher.	45.34	0.979805	42.0526	30.3103	72.1196	0.551673	0.535088	284.799	5.27464	30.0132	114.78	115.824	16.4485	5.03704	412.986	22.8542	9.78397	39.9889	12.6845	0.891854	17.2	5	0.436085	31.506	Canopy
LS-01-2738	177	Elaeocarpus japonicus Siebold & Zucc.	44.35	0.939422	36.455	17.544	119.388	0.496482	0.512821	259.188	2.95308	21.9344	83.5591	130.642	9.72545	1.91066	210.201	22.9909	12.3489	41.2	12.6727	0.798898	15.6	5	0.509853	36.3355	Canopy
LS-01-0633	271	Lithocarpus hancei Rehder.	42.96	0.839502	47.2775	14.3734	75.4428	0.710832	0.428016	237.471	5.71626	28.6011	103.257	89.8896	8.64816	2.38641	592.545	18.2052	7.4059	42.4	13.2149	1.04901	19.3	5	0.469428	32.3699	Canopy
LS-01-3435	268	Schima argentea E. Pritz.	40.49	0.602204	41.0453	31.4744	99.9189	0.551098	0.522746	214.69	4.76131	20.6071	58.5433	114.712	9.3318	4.9301	345.33	25.6414	10.5217	41.4	13.2654	0.868013	23.5	5	0.162179	10.3975	Subcanopy
LS-01-3993	39	Quercus jenseniana Hand.-Mazz.	39.95	0.793061	43.5204	36.6944	216.132	0.517256	0.528642	135.251	4.22031	9.98812	33.1594	75.6516	7.76802	3.38201	225.215	19.8471	7.91969	35.4	15.9043	1.18428	17	5	0.24287	15.4262	Canopy
LS-01-0689	271	Lithocarpus hancei Rehder.	39.92	0.670791	42.2604	18.5716	76.6858	0.628671	0.478236	268.45	11.8941	10.5164	82.344	138.172	14.2282	7.43761	325.311	33.6058	14.6377	41.4	13.241	1.21432	14.9	4	0.0135812	0.852061	Canopy
LS-01-0836	271	Lithocarpus hancei Rehder.	39.73	0.755818	47.6976	11.209	70.4969	0.663111	0.447816	258.035	6.5235	25.2286	107.232	110.015	9.31663	4.23839	430.411	21.3346	8.10313	37.7	14.4981	0.927609	20	5	0.148969	9.36654	Canopy
LS-01-0255	271	Lithocarpus hancei Rehder.	37.77	0.889782	48.8171	14.5482	64.9886	0.667385	0.455451	235.011	5.01378	24.8715	93.5278	97.4026	10.3989	3.90464	642.821	22.0462	9.14147	35.7	13.1397	0.995494	13.5	5	0.0776676	4.62689	Canopy
LS-01-1885	271	Lithocarpus hancei Rehder.	37.51	0.721923	40.2359	18.2905	106.186	0.571305	0.511242	214.825	6.52304	9.66856	66.1858	118.615	9.75041	4.34705	345.33	28.0622	11.4028	40.2	15.8844	1.07879	17	5	0.206424	12.2965	Canopy
LS-01-4754	39	Quercus jenseniana Hand.-Mazz.	37.2	0.821315	46.9686	30.3061	94.7724	0.65493	0.434221	172.011	6.68186	14.4289	73.2339	63.6544	8.21821	5.00452	678.648	18.9944	6.5918	37.325	13.4238	1.03458	13.7	4	0.371627	22.1494	Canopy
LS-01-1891	85	Rhododendron simiarum Hance.	36.98	0.657709	38.2142	26.8055	75.551	0.583288	0.456489	346.649	7.71968	41.6002	132.315	157.428	10.3292	4.91139	391.439	31.8046	9.88825	41.3	9.246	0.682754	13.6	4	0.0916732	5.35152	Subcanopy
LS-01-2071	210	Castanopsis eyrei Tutcher.	35.87	0.81498	46.4166	16.929	59.4697	0.506247	0.569515	310.328	7.63035	31.244	121.038	125.114	13.1565	4.88726	520.721	27.4471	8.77123	40.7	12.839	0.840238	12	5	0.266505	15.2392	Canopy
LS-01-1550	177	Elaeocarpus japonicus Siebold & Zucc.	35.77	0.135346	38.598	19.9771	104.801	0.50883	0.510616	256.612	2.61623	22.958	83.2058	122.773	11.4649	1.93322	330.315	21.9826	11.052	39.4	14.6352	1.21746	11.4	5	0.111488	6.30327	Canopy
LS-01-1848	85	Rhododendron simiarum Hance.	35	0.816139	41.8492	23.7047	77.801	0.603875	0.435614	349.443	8.43331	41.1631	97.3496	185.922	10.0232	6.46123	380.665	30.1932	10.3809	40.8	7.74322	0.622721	12	3	0.213427	11.8769	Subcanopy
LS-01-0598	85	Rhododendron simiarum Hance.	33.5	0.785287	46.4696	16.365	66.3088	0.583695	0.473684	319.878	8.07654	37.1968	104.924	147.956	11.3643	5.27649	448.898	30.6999	11.0471	40.6	10.1956	0.60241	9.8	4	0.0469507	2.47755	Subcanopy
LS-01-4565	271	Lithocarpus hancei Rehder.	33.19	0.721494	51.0285	14.4125	53.0799	0.688084	0.440646	357.439	5.93718	26.0223	133.057	180.07	12.7547	5.62774	775.096	22.3169	7.65068	38.8069	13.3314	0.995494	19	5	0.0810894	4.24823	Canopy
LS-01-3888	271	Lithocarpus hancei Rehder.	32.83	0.78838	53.0259	19.2021	56.7645	0.542188	0.533393	350.008	11.6209	18.745	120.232	175.807	15.1848	5.7764	359.118	34.2765	12.957	39.4	9.58211	0.650547	17	5	0.264038	13.8353	Canopy
LS-01-1905	210	Castanopsis eyrei Tutcher.	31.95	0.491462	47.2489	19.019	53.6275	0.51014	0.555102	253.226	5.76579	26.8899	103.379	92.235	16.0853	4.98661	454.883	28.2316	10.0867	40.8	13.0554	0.96734	19.5	5	0.45208	23.3306	Canopy
LS-01-2250	39	Quercus jenseniana Hand.-Mazz.	31.61	0.69007	42.0374	52.876	130.752	0.60283	0.496454	167.756	3.43204	14.7974	37.5508	94.8927	11.9087	3.53565	485.464	24.1289	8.36179	37.9	12.6293	1.24736	14.7	4	0.419373	21.3756	Canopy
LS-01-0823	68	Beilschmiedia fordii Dunn.	31.28	0.425238	45.4006	24.9993	81.619	0.540459	0.509589	254.249	3.75433	34.307	92.2858	105.808	13.3161	2.6881	240.229	28.4048	13.6499	38.6	14.9272	2.09505	16.1	5	0.149765	7.42908	Subcanopy
LS-01-3572	271	Lithocarpus hancei Rehder.	31.17	0.682881	42.6008	20.4288	92.586	0.596491	0.490637	270.919	3.55272	20.8291	92.0248	140.858	9.72371	4.20547	700.669	19.6915	8.30707	35.5	12.8029	0.916835	13.4	5	0.154142	7.62168	Canopy
LS-01-1414	68	Beilschmiedia fordii Dunn.	31	0.749962	47.9141	42.6308	84.2121	0.453442	0.572175	231.765	2.73535	13.4834	90.5084	104.72	10.5757	2.58907	620.593	27.2082	16.0645	41.3	13.4721	1.08653	17.5	5	0.567706	28.6568	Subcanopy
LS-01-2516	85	Rhododendron simiarum Hance.	30.23	0.212656	37.9484	41.7971	103.488	0.596987	0.45812	278.481	2.8489	34.8859	67.8042	149.944	12.0769	2.8198	425.406	29.4533	11.8257	41.3	11.2553	0.723839	9.5	3	0.093424	4.46367	Subcanopy
LS-02-2171	39	Quercus jenseniana Hand.-Mazz.	30	0.514889	28.2045	45.6262	157.536	0.470245	0.579771	169.482	4.67597	12.1739	79.4866	57.7122	8.55069	3.36305	684.654	21.281	8.0271	37	14.5169	1.87355	15	5	0.502213	24.4586	Canopy
LS-01-0657	68	Beilschmiedia fordii Dunn.	29.83	0.554777	44.4779	39.402	83.4081	0.534047	0.525907	239.047	2.25159	30.9114	76.0854	108.466	11.6387	1.83029	265.253	24.9154	12.4403	40.3	11.003	1.69114	12.5	4	0.148412	7.02332	Subcanopy
LS-02-0979	188	Acer flabellatum Rehde.	29.73	0.735069	39.3824	48.5192	140.466	0.507123	0.548223	171.331	4.97207	17.7517	72.3196	59.935	9.12334	4.45938	660.631	18.9301	10.5125	38.4	15.9352	1.11483	18	5	0.240324	11.4045	Canopy
LS-01-2799	210	Castanopsis eyrei Tutcher.	29.53	0.877478	38.4525	18.4286	73.1031	0.531524	0.545703	326.939	4.50153	36.949	152.701	112.777	16.0186	4.5348	380.363	25.9888	12.1703	42.9	14.6718	0.96734	18.2	5	0.243905	11.5006	Canopy
LS-01-0110	73	Clethra kaipoensis H. Lév.	29.5	0.380498	24.4012	48.2733	205.273	0.428571	0.598894	162.95	2.71932	15.9423	51.5528	74.6223	11.318	2.21332	135.129	38.6789	21.1485	34.9	16.9293	0.990139	17.8	3	0.169023	7.922	Subcanopy
LS-03-0687	9	Machilus leptophylla Hand.-Mazz.	29.17	0.763154	38.0599	49.7755	150.544	0.446564	0.557737	153.75	4.16308	14.0796	52.7421	65.0659	12.8162	6.21638	322.808	16.3718	9.41344	35.23	13.0619	2.06404	12	4	0.326427	15.2917	Subcanopy
LS-01-2032	188	Acer flabellatum Rehde.	28.9	0.624458	37.889	131.561	147.582	0.560399	0.490374	160.968	5.1568	18.1474	52.8048	68.8259	11.3102	4.33664	455.435	16.1806	8.0348	40.1	17.5609	1.37067	13.5	5	0.28433	13.1614	Canopy
LS-01-4429	190	Dipentodon sinicus Dunn.	28.8	0.755875	34.4436	59.991	143.245	0.51592	0.515949	167.426	6.4484	12.1642	56.9157	78.0188	9.85357	5.32362	195.186	27.9919	14.9575	36.7	17.0437	1.16062	14.9	5	0.0390725	1.7724	Canopy
LS-01-1116	177	Elaeocarpus japonicus Siebold & Zucc.	28.7	0.84796	36.6703	20.2069	119.435	0.516234	0.494971	215.629	2.77966	19.173	60.3316	111.147	7.07343	1.42435	230.22	23.7772	13.8465	37	13.9335	1.03867	12.5	4	0.352926	16.3019	Canopy
LS-01-4442	68	Beilschmiedia fordii Dunn.	28.55	0.287043	49.892	35.3742	74.3762	0.587004	0.505107	215.712	5.39687	34.13	71.5045	91.6088	11.007	2.8473	330.315	30.7992	17.1699	38.2	9.20422	1.09971	16	4	0.285922	13.0793	Subcanopy
LS-01-0896	190	Dipentodon sinicus Dunn.	28.15	0.666458	37.8662	28.084	118.723	0.4864	0.560058	235.628	6.21638	10.5913	83.4093	116.379	9.1539	4.58681	172.665	32.132	20.013	37.7	16.3267	0.915878	13.8	4	0.082681	3.67746	Canopy
LS-01-0375	177	Elaeocarpus japonicus Siebold & Zucc.	28.1	0.681189	34.4187	15.8205	111.952	0.538642	0.49115	231.267	2.03168	23.5502	71.5992	113.754	9.07193	1.58361	225.215	24.0214	10.8031	41.3	15.0307	0.792111	13	5	0.550039	25.2289	Canopy
LS-01-1810	210	Castanopsis eyrei Tutcher.	28	0.609035	46.0136	19.258	63.3174	0.495584	0.564582	349.652	7.70327	29.8904	155.399	135.762	16.7525	7.61031	405.387	27.5871	12.4562	40.3	10.3937	0.720591	18.5	5	0.815192	37.9417	Canopy
LS-01-0116	68	Beilschmiedia fordii Dunn.	26.9	0.153537	44.3318	26.793	77.6258	0.518428	0.545585	225.165	3.83043	33.3426	75.1454	95.0353	13.1089	2.23446	245.397	19.9934	13.5109	33.7	15.4719	2.1564	9	5	0.0904796	3.84888	Subcanopy
LS-01-3304	210	Castanopsis eyrei Tutcher.	26.64	0.852532	41.8452	24.0704	73.6197	0.502404	0.563218	254.832	4.69204	32.1151	100.234	102.544	11.1603	5.37438	510.488	26.6611	11.5009	37.5	13.3407	1.1775	9.6	5	0.0720972	3.03331	Canopy
LS-01-0103	68	Beilschmiedia fordii Dunn.	26.55	0.85827	38.7615	27.1647	93.8006	0.506917	0.523529	254.159	3.50596	37.7554	82.3391	114.744	12.6775	1.59787	258.997	23.2884	14.0893	34.4	14.804	1.4361	15.8	4	0.195522	8.27427	Subcanopy
LS-01-4787	177	Elaeocarpus japonicus Siebold & Zucc.	26.5	0.594606	35.2405	17.4713	111.094	0.484159	0.478565	256.315	2.87975	15.5461	80.7055	138.025	9.52494	1.48811	280.268	22.1353	12.2952	37.6	15.7296	1.20147	16.5	5	0.720256	31.6112	Canopy
LS-01-0958	177	Elaeocarpus japonicus Siebold & Zucc.	26.2	0.764171	35.8242	19.2313	90.454	0.546544	0.476705	296.411	1.86182	13.6873	114.153	146.707	8.95251	1.3217	305.292	22.9583	12.6245	36.6	15.0246	1.05422	13	5	0.82872	36.2634	Canopy
LS-01-1481	271	Lithocarpus hancei Rehder.	26.1	0.684732	38.1097	24.4006	77.709	0.642824	0.468069	297.164	5.76929	35.5685	154.717	89.1953	10.5769	3.77156	685.655	18.8729	8.09313	38.6	12.3953	1.19979	18	5	0.34656	14.5855	Canopy
LS-01-4345	9	Machilus leptophylla Hand.-Mazz.	25.95	0.476618	48.1467	14.8073	64.9701	0.535342	0.485523	223.265	4.98306	12.233	119.956	65.0648	7.85742	4.24475	370.354	16.6845	7.43307	40.4	9.39789	0.761959	9.5	5	0.343138	14.357	Subcanopy
LS-01-2600	210	Castanopsis eyrei Tutcher.	25.91	0.624832	40.5959	25.5041	73.1443	0.574737	0.525217	327.699	5.39776	32.8951	163.059	109.386	13.8095	4.01602	400.382	26.1065	12.4139	38.8	10.097	0.710036	15	5	0.574072	24.3997	Canopy
LS-01-3657	210	Castanopsis eyrei Tutcher.	25.6	0.577077	42.1859	17.4514	62.2455	0.53799	0.542708	348.446	6.28099	38.0466	154.313	132.003	10.4044	6.55454	489.467	29.2822	12.208	38.8	10.7146	1.04698	15	5	0.448499	18.6671	Canopy
LS-01-0100	68	Beilschmiedia fordii Dunn.	25.05	0.700087	49.5144	23.3637	61.007	0.57424	0.505393	253.939	5.80163	32.0996	78.3917	121.568	9.07675	3.56163	346.232	25.4923	15.4581	33.8	10.5526	1.54624	8.5	4	0.106634	4.2316	Subcanopy
LS-01-3411	210	Castanopsis eyrei Tutcher.	25.03	0.393835	43.524	38.1359	68.9765	0.514525	0.518429	321.138	5.8076	29.8806	129.155	134.011	12.563	7.11262	487.966	27.2757	10.9029	39	13.4673	1.0079	12.5	4	0.109419	4.33964	Canopy
LS-01-0845	85	Rhododendron simiarum Hance.	24.98	0.69219	41.8191	22.744	79.275	0.567201	0.483146	320.465	9.05675	37.8015	114.025	145.138	11.1178	5.51138	429.745	30.4796	10.4901	39.1167	9.81643	0.664016	8.8	4	0.233799	9.34563	Subcanopy
LS-01-0615	190	Dipentodon sinicus Dunn.	24.78	0.616548	31.3743	37.1006	163.374	0.587481	0.49243	210.47	5.62532	11.2155	82.5608	90.4457	8.59697	4.73261	177.67	31.9076	19.8731	40.4	17.502	1.74056	13.2	2	0.0557042	2.178	Canopy
LS-01-1455	190	Dipentodon sinicus Dunn.	24.65	0.78201	35.9732	40.6924	149.604	0.542601	0.50853	195.68	5.56732	10.5968	76.2936	82.4941	9.36255	4.81427	170.163	32.0743	20.6719	38.8621	15.2808	1.07804	16.5	4	0.374094	14.9246	Canopy
LS-01-3949	68	Beilschmiedia fordii Dunn.	24.5	0.521986	32.0702	63.3813	84.8619	0.380846	0.640756	300.439	5.85058	27.003	72.5845	180.183	8.69176	6.15663	330.315	34.3918	17.1699	41.2	12.4713	1.18477	11.8	4	0.206424	8.07799	Subcanopy
LS-01-0092	68	Beilschmiedia fordii Dunn.	24.4	0.231188	42.4052	40.0781	88.2405	0.505	0.534133	233.348	4.96927	27.5583	75.887	111.557	10.5149	2.65435	205.196	29.6296	15.9172	38.5	15.2439	1.78975	16.7	4	0.104963	4.05756	Subcanopy
LS-01-3226	177	Elaeocarpus japonicus Siebold & Zucc.	23.8	0.66727	34.4049	17.8304	135.079	0.501859	0.487666	210.706	2.3712	23.0155	66.1049	97.048	7.83366	1.99549	274.012	22.7147	12.4484	38.3	15.0554	1.02761	17.3	4	0.170216	6.45455	Canopy
LS-01-3567	177	Elaeocarpus japonicus Siebold & Zucc.	23.65	0.582296	36.0685	18.2662	98.8593	0.429046	0.551993	277.256	1.84644	15.6807	102.802	139.158	7.93041	1.30392	240.229	23.1456	12.2711	34.4	13.8167	0.92546	11	3	0.215655	8.15754	Canopy
LS-01-3587	177	Elaeocarpus japonicus Siebold & Zucc.	23.56	0.511439	39.5695	14.461	54.4363	0.542431	0.496004	319.081	2.11384	17.3231	135.259	145.347	7.18964	2.25159	221.461	24.3339	11.905	37.9	13.595	0.914281	12	4	0.0968458	3.61353	Canopy
LS-01-1828	190	Dipentodon sinicus Dunn.	23.51	0.506923	37.4146	31.0995	113.585	0.525595	0.529067	242.504	7.51509	13.7292	82.531	116.823	9.67869	5.8303	205.196	31.0345	17.9806	39.7	13.8847	1.16684	14.8	4	0.071938	2.67289	Canopy
LS-01-0121	68	Beilschmiedia fordii Dunn.	23.42	0.616482	46.1418	25.3175	71.4578	0.513514	0.538214	268.412	3.56308	30.7406	100.596	115.563	10.4769	3.16619	265.253	27.0744	15.5777	34.3	11.9452	2.35571	14.8	5	0.173001	6.45841	Subcanopy
LS-01-0267	177	Elaeocarpus japonicus Siebold & Zucc.	23.12	0.575153	32.8614	22.4053	150.549	0.504717	0.50348	182.855	3.5759	14.9653	34.9152	105.697	9.28165	1.77587	210.201	20.9035	10.443	38.6	12.5697	0.673135	13.475	3	0.0510092	1.86066	Canopy
LS-01-4015	271	Lithocarpus hancei Rehder.	23	0.626449	46.8567	25.5706	70.0429	0.695004	0.435989	256.668	4.82132	23.9395	97.6768	111.294	10.5554	3.50648	570.998	20.5482	7.86765	38.8069	13.3314	0.995494	15.1	4	0.387542	14.4731	Canopy
LS-01-1803	190	Dipentodon sinicus Dunn.	22.8	0.731781	20.2835	42.5253	221.794	0.733442	0.408701	200.103	5.09226	12.4584	87.9793	72.4641	7.27444	4.79674	190.182	31.5165	18.9344	38.6	16.6123	1.15375	12.5	4	0.10162	3.67189	Canopy
LS-01-0934	271	Lithocarpus hancei Rehder.	22.75	0.733518	43.3223	15.7168	67.3934	0.559717	0.511915	348.687	10.0659	19.9637	132.751	169.713	12.6898	6.51184	349.083	31.1633	15.0796	36.6	16.4521	0.918855	13.5	5	0.829993	31.8245	Canopy
LS-03-5945	9	Machilus leptophylla Hand.-Mazz.	22.35	0.337599	51.8147	38.93	87.7296	0.488679	0.545614	159.895	7.58893	10.5261	66.7702	66.3825	9.21335	2.5242	535.511	19.1027	11.7442	30.6	18.6774	1.25522	18	3	0.25998	9.33952	Subcanopy
LS-01-1228	148	Camellia mairei Melch.	22.25	0.683146	34.6616	20.8522	92.998	0.601286	0.482711	281.554	2.57913	10.6634	65.0466	178.68	9.65553	2.59229	150.143	18.2905	7.88873	38	11.4989	1.59118	14.8	4	0.229183	8.17501	Understory
LS-01-0191	271	Lithocarpus hancei Rehder.	22.23	0.707694	43.7068	28.4088	73.2893	0.582586	0.50137	288.798	4.03944	22.2847	115.213	128.445	11.5698	6.91082	431.662	26.1053	9.99	37.3	11.9874	0.736027	17.5	4	0.446828	16.2299	Canopy
LS-01-3221	177	Elaeocarpus japonicus Siebold & Zucc.	21.7	0.56511	32.3339	28.5927	142.964	0.54033	0.46661	209.986	3.33897	19.3538	64.1568	105.576	7.37303	1.16406	250.239	22.2389	11.1073	43.1	13.6329	1.06389	12.8667	5	0.243666	8.4922	Canopy
LS-01-2466	177	Elaeocarpus japonicus Siebold & Zucc.	21.45	0.388218	36.238	14.9943	104.438	0.54226	0.458768	255.467	2.77614	21.2765	64.152	148.015	7.90566	1.95104	230.22	25.1695	13.6715	38.9	10.8389	1.06693	13	4	0.458207	16.0982	Canopy
LS-01-1311	85	Rhododendron simiarum Hance.	21.33	0.153013	41.1592	23.2848	79.819	0.572694	0.483553	294.869	11.374	34.6077	104.834	130.03	11.66	6.34627	448.898	28.9343	10.535	39.1167	9.81643	0.664016	13	3	0.251385	8.62122	Subcanopy
LS-01-0119	68	Beilschmiedia fordii Dunn.	21.19	0.34968	38.395	96.8312	144.175	0.436868	0.588506	137.952	3.51903	11.2228	54.7616	53.8206	6.79194	3.80816	615.588	14.7287	6.99447	33.8	14.4576	1.2902	12.8	5	0.234117	7.96482	Subcanopy
LS-01-0295	68	Beilschmiedia fordii Dunn.	20.95	0.539303	29.7051	33.8217	128.315	0.456406	0.606293	249.877	2.15584	36.8222	71.9573	122.915	10.3648	1.9919	265.253	22.8339	11.3959	37.1	14.9282	2.09016	11	3	0.0930261	3.08851	Subcanopy
LS-01-4789	188	Acer flabellatum Rehde.	20.85	0.649198	38.434	35.5065	157.597	0.502198	0.514636	169.261	6.00489	17.5426	64.2436	66.2937	8.38147	4.69612	825.789	16.8503	8.4426	36.6	16.0594	0.979798	16.5	5	0.100506	3.32343	Canopy
LS-03-0332	9	Machilus leptophylla Hand.-Mazz.	20.75	0.679799	41.0307	56.3674	111.352	0.429851	0.570149	172.419	5.49731	8.94309	57.9067	86.4335	8.74047	4.60818	416.648	20.5159	10.6796	36.8	15.148	1.07159	12.3	3	0.116342	3.83459	Subcanopy
LS-01-2681	210	Castanopsis eyrei Tutcher.	20.65	0.757276	42.8406	17.62	59.5773	0.499696	0.57269	321.773	9.59658	31.3568	148.884	124.046	14.2498	5.94674	610.501	25.3797	7.66854	41.4	12.8122	0.784248	11.3	5	0.579244	19.843	Canopy
LS-01-3488	99	Symplocos theophrastifolia Siebold & Zucc.	20.6	0.645557	27.1335	15.2877	149.541	0.543399	0.489026	258.591	1.30142	11.7707	86.0958	144.222	5.36604	1.30142	205.196	28.7109	20.046	35.6	14.7083	1.19833	11.5	5	0.206424	6.81342	Understory
LS-02-2127	39	Quercus jenseniana Hand.-Mazz.	20.4	0.567267	41.6525	55.6994	130.982	0.595563	0.489019	170.148	5.01471	13.913	66.5884	69.113	9.22616	4.4341	568.23	21.406	7.81628	38.3	3.71756	1.0256	12.75	3	0.367568	12.2029	Canopy
LS-01-2236	210	Castanopsis eyrei Tutcher.	20.3	0.748546	50.6932	16.8425	77.8544	0.642796	0.471989	252.18	6.11777	23.7236	103.867	104.751	6.98388	3.70909	592.545	22.7572	7.87097	42	14.1109	0.921836	14.3	5	0.0964479	3.10467	Canopy
LS-01-4920	68	Beilschmiedia fordii Dunn.	20.21	0.0967556	38.8076	27.7662	103.412	0.52832	0.500923	204.889	7.50362	13.4908	71.8779	95.7193	8.7288	4.12449	352.837	32.23	13.7505	37.6	14.1978	1.3404	13.4	2	0.15629	5.03829	Subcanopy
LS-01-1170	188	Acer flabellatum Rehde.	20.05	0.485443	44.4983	35.144	121.627	0.49306	0.569785	159.123	5.06484	14.5972	71.312	55.7031	7.23645	4.42029	455.435	20.6345	9.4294	37.8	14.2157	0.95605	14.2	5	0.0966866	3.07446	Canopy
LS-01-1552	188	Acer flabellatum Rehde.	19.81	0.217868	43.611	52.0473	116.056	0.506849	0.565345	172.271	6.06025	16.0395	83.6684	47.7381	10.3273	4.93097	405.387	20.4563	11.9591	39.1	13.52	0.904699	14	5	0.198068	6.28663	Canopy
LS-03-0504	9	Machilus leptophylla Hand.-Mazz.	19.68	0.606986	41.3171	54.5782	104.438	0.464	0.526531	171.749	5.84536	8.08101	70.4106	69.4704	11.551	3.51811	444.409	19.3698	8.73243	33.7	15.4561	0.990909	12.5	3	0.143558	4.50258	Subcanopy
LS-01-0049	190	Dipentodon sinicus Dunn.	19.2	0.672449	33.0273	38.2205	174.165	0.490953	0.568856	184.996	6.40048	11.5802	69.4979	74.3597	8.62873	4.5335	123.868	37.7	24.3727	39.2	16.1183	1.26327	14.8	4	0.538978	17.1678	Canopy
LS-03-5643	9	Machilus leptophylla Hand.-Mazz.	19.1	0.364889	40.7297	49.8225	101.437	0.429608	0.575504	202.193	3.21349	10.8933	65.5782	100.812	7.82628	4.21885	334.069	21.0462	10.0268	36.3	14.4598	1.35555	12	4	0.0561021	1.69308	Subcanopy
LS-01-0631	73	Clethra kaipoensis H. Lév.	18.6	0.212589	20.0139	95.594	237.206	0.413412	0.619661	184.504	2.1709	18.2636	50.1268	93.3377	14.0202	1.25864	138.883	38.2126	20.656	38.7	16.0967	1.38731	9.2	3	0.0723359	2.12986	Subcanopy
LS-01-1860	85	Rhododendron simiarum Hance.	18.5	0.623181	37.6685	35.4045	88.9002	0.579283	0.476486	329.367	8.52499	35.1384	98.5012	173.334	11.8841	5.24725	393.077	28.4106	16.1912	41.7	10.5153	0.627029	13.6	3	0.223135	6.60156	Subcanopy
LS-01-1511	85	Rhododendron simiarum Hance.	18	0.420683	38.1186	25.3105	104.979	0.521924	0.527563	224.828	7.73361	34.6792	57.2921	111.771	9.91485	5.20464	345.651	32.8906	12.1497	39.7	10.9483	0.634008	10.6	3	0.131462	3.77129	Subcanopy
LS-03-0795	9	Machilus leptophylla Hand.-Mazz.	17.9	0.239849	39.8534	102.147	90.1692	0.402439	0.600484	208.55	7.948	9.424	90.733	82.702	14.972	4.217	408.497	20.4587	8.86498	35.3	14.4598	1.35555	11	3	0.140534	4.01347	Subcanopy
LS-01-2984	188	Acer flabellatum Rehde.	17.85	0.356661	39.2826	58.0409	117.061	0.505832	0.570386	178.227	7.75848	19.0821	73.5914	63.2055	8.72145	5.64199	600.574	18.3967	8.1898	39.7	16.9479	1.16949	12.6	5	0.0140056	0.393162	Canopy
LS-03-0830	9	Machilus leptophylla Hand.-Mazz.	17.39	0.516044	40.4156	54.728	86.5812	0.454839	0.566154	215.619	4.592	8.844	85.256	99.383	8.016	2.291	282.805	20.268	8.22781	35.23	14.4598	1.35555	17.3	3	0.137589	3.81789	Subcanopy
LS-01-4471	204	Ilex formosana Maxim.	17.36	0.355133	25.5848	15.0657	170.647	0.540824	0.498611	251.265	6.22592	18.3575	79.6668	122.674	12.5196	5.27415	300.287	30.4984	15.6566	35.3	16.0488	1.31608	6.5	3	0.404572	11.5465	Understory
LS-01-0023	68	Beilschmiedia fordii Dunn.	17.3	0.379322	47.7008	26.8708	64.5373	0.599754	0.479766	222.333	3.73694	35.8577	63.7615	100.153	16.2455	2.58538	255.244	26.5951	12.9227	33.3	13.8938	1.16768	11.5	4	0.128836	3.55323	Subcanopy
LS-01-4178	271	Lithocarpus hancei Rehder.	17.01	0.432415	49.3278	16.9054	83.7766	0.566498	0.444719	218.154	4.46825	11.4766	87.2846	93.645	10.1073	5.79798	375.358	18.0066	9.85815	34.5	13.3878	0.906397	10.7	3	0.213666	5.8524	Canopy
LS-01-2541	188	Acer flabellatum Rehde.	17	0.453952	37.8058	66.3288	263.456	0.518893	0.533301	144.779	6.99209	16.5346	55.701	56.8085	7.76197	5.54778	533.009	17.9126	8.99705	42.8	16.2876	1.26766	15	4	0.106554	2.88104	Canopy
LS-01-2205	39	Quercus jenseniana Hand.-Mazz.	16.9	0.506697	42.4038	31.175	146.965	0.579855	0.504615	135.016	4.93577	9.03021	44.171	64.2954	9.06274	3.63944	565.54	20.181	7.90858	40.4	19.7676	1.03458	12.5	5	0.236186	6.44515	Canopy
LS-01-0350	190	Dipentodon sinicus Dunn.	16.89	0.255293	33.6147	28.53	179.134	0.490781	0.566621	153.455	6.0221	12.1842	49.282	69.9973	9.31079	5.38237	197.689	28.4903	16.6466	37	17.2456	1.38034	12.9	1	0.42749	11.9158	Canopy
LS-01-2097	177	Elaeocarpus japonicus Siebold & Zucc.	16.7	0.332374	36.3311	13.0457	90.0592	0.563121	0.449376	286.047	2.54399	23.9235	105.111	132.123	11.13	1.9095	251.49	21.5925	11.199	39.9	13	0.818461	13	3	0.0915937	2.42907	Canopy
LS-01-0292	68	Beilschmiedia fordii Dunn.	16.59	0.189688	41.0632	38.4181	92.4207	0.501542	0.563506	254.623	2.63961	30.5315	79.9662	125.49	12.4122	2.84613	170.163	25.5591	14.0274	39.4	14.4777	1.63333	6.2	3	0.0673225	1.76863	Subcanopy
LS-01-1704	271	Lithocarpus hancei Rehder.	16.5	0.447014	48.0946	16.6538	71.9398	0.676034	0.498418	272.471	10.652	8.35028	95.3287	133.909	16.2663	4.94314	375.358	30.3823	12.7152	41.7	14.6062	0.832961	11	4	0.349823	9.4512	Canopy
LS-01-3381	85	Rhododendron simiarum Hance.	16.5	0.519657	40.5807	19.4253	53.7782	0.514419	0.542975	347.319	2.58841	35.6165	115.85	166.33	11.9922	2.3595	305.292	32.1736	13.1193	37.6	10.2986	0.562621	8.7	5	0.0576937	1.50577	Subcanopy
LS-02-2159	99	Symplocos theophrastifolia Siebold & Zucc.	16.5	0.336626	30.1893	16.662	93.8528	0.570932	0.473718	344.412	2.22991	15.2772	123.46	186.936	13.6991	1.33009	289.026	27.8753	18.6704	32.1	16.3621	0.89697	10.5	4	0.133213	3.50837	Understory
LS-01-1729	210	Castanopsis eyrei Tutcher.	16.47	0.597214	43.6906	30.2814	66.8113	0.516859	0.559411	278.603	6.53521	23.5191	116.749	113.363	14.3735	4.07136	405.387	26.8165	13.1551	38.7	13.8137	0.876096	7.5	3	0.11292	2.96142	Canopy
LS-01-1863	188	Acer flabellatum Rehde.	16.37	0.559526	37.0214	35.4982	150.042	0.512112	0.543343	157.465	5.0012	20.1457	51.5628	68.3906	7.31216	3.55679	605.578	15.4344	7.81173	40.1	15.2743	0.990138	11.5	4	0.123186	3.21527	Canopy
LS-01-0478	85	Rhododendron simiarum Hance.	16.25	0.310936	43.3571	32.8668	79.7298	0.589466	0.470855	323.585	8.38629	35.0959	75.8843	179.423	11.9236	4.15261	320.306	29.4893	14.9611	38.7	14.9421	0.977441	8	3	0.0588078	1.51196	Subcanopy
LS-01-4363	210	Castanopsis eyrei Tutcher.	16.25	0.404114	40.7253	33.749	59.929	0.479601	0.587687	355.642	7.14656	31.1461	139.372	159.525	11.6763	6.207	614.99	28.4544	8.45316	39.9889	12.6845	0.891854	9.3	3	0.307408	8.1436	Canopy
LS-02-1993	188	Acer flabellatum Rehde.	16.2	0.503975	42.3183	42.8956	125.589	0.486217	0.536158	179.676	5.2895	16.5418	79.9838	64.1139	9.24566	4.98306	495.473	19.0748	9.10847	36.1	14.6695	0.997119	11.8	5	0.146582	3.79755	Canopy
LS-01-0537	190	Dipentodon sinicus Dunn.	16.15	0.558842	20.2835	42.5253	221.794	0.542902	0.529093	189.857	4.58658	11.8544	65.3028	86.2462	10.0318	5.56934	185.177	35.4096	22.5813	40	4.26389	1.42464	12.5	4	0.362635	9.61258	Canopy
LS-01-3219	177	Elaeocarpus japonicus Siebold & Zucc.	16.05	0.418526	37.2773	24.657	68.1133	0.523419	0.544343	285.187	2.14104	18.9718	107.817	136.717	8.19521	1.73017	261.813	23.1235	11.8285	39	16.2223	1.04124	13.4	3	0.0496563	1.25771	Canopy
LS-01-0172	62	Symplocos lucida Siebold & Zucc.	16.02	0.426045	44.4567	63.6282	69.3186	0.555156	0.5212	284.069	1.86919	17.745	55.4045	190.017	20.5411	2.18174	225.215	27.5885	15.3921	31.6	12.6098	0.725253	8.7	3	0.12804	3.27353	Subcanopy
LS-01-4720	85	Rhododendron simiarum Hance.	15.7	0.319299	44.9081	18.768	66.5689	0.518667	0.501921	347.319	2.58841	35.6165	115.85	166.33	11.9922	2.3595	305.292	32.1736	13.1193	37.1	7.38333	0.664016	9.4	3	0.337886	8.69144	Subcanopy
LS-01-3844	190	Dipentodon sinicus Dunn.	15.45	0.563101	36.6533	43.3157	144.043	0.463972	0.536028	219.621	5.15913	13.5268	78.553	106.189	11.5124	5.01536	145.139	34.4251	20.2817	39.1	14.2452	0.657165	12.5	4	0.326538	8.25967	Canopy
LS-01-2957	177	Elaeocarpus japonicus Siebold & Zucc.	15.31	0.301518	30.6892	19.3605	136.254	0.452638	0.54426	246.595	2.77047	21.2034	82.7095	120.598	9.12722	2.35335	260.249	22.5877	13.3348	39.4	14.7036	1.30857	12.6	3	0.339875	8.53653	Canopy
LS-03-0690	9	Machilus leptophylla Hand.-Mazz.	15.28	0.222788	34.3302	43.8319	158.274	0.428571	0.538462	146.47	4.27723	7.54814	50.2204	68.6465	10.3427	1.55223	538.677	18.7132	8.48101	35.23	14.4598	1.35555	13	4	0.00381972	0.0917258	Subcanopy
LS-01-0054	190	Dipentodon sinicus Dunn.	15.15	0.578246	30.9399	31.57	199.023	0.420699	0.62255	139.484	5.59579	12.2041	41.6483	61.9758	8.76801	5.44112	200.191	28.9887	18.3356	34.6	15.1326	1.5141	14.8	4	0.226637	5.55477	Canopy
LS-01-0070	68	Beilschmiedia fordii Dunn.	15.12	0.552399	41.4848	27.6565	90.7339	0.467456	0.62363	219.088	3.42239	33.2101	63.3085	100.428	14.6534	1.75404	225.215	26.2382	13.6606	36.7	13.3982	2.14479	8	3	0.0998697	2.40328	Subcanopy
LS-01-0058	190	Dipentodon sinicus Dunn.	15.1	0.478563	28.2943	39.443	215.477	0.490602	0.564274	176.867	6.15013	13.1291	52.6037	93.4117	11.0045	5.62019	108.854	31.5701	18.0441	32.6	17.3463	1.38247	13.1	3	0.581552	14.8563	Canopy
LS-01-0117	1	Eurya impressinervis Kobuski.	15.09	0.477194	37.4153	16.4919	106.228	0.553292	0.479735	254.356	4.08746	18.3711	59.0948	150.838	17.2383	1.52405	394.126	26.404	17.4461	32.1	10.4362	0.90922	11	4	0.0126528	0.300417	Understory
LS-01-0601	249	Neolitsea aurata Koidz.	15.02	0.363878	42.0746	37.349	112.565	0.3992	0.55045	185.771	5.65823	8.56819	82.9818	94.13	7.42422	3.71183	382.866	20.5411	13.1448	40.6	11.8338	0.965388	12.7	2	0.195363	4.72917	Understory
LS-01-1533	85	Rhododendron simiarum Hance.	14.97	0.323372	38.484	29.666	103.098	0.629817	0.435767	324.753	8.981	32.4927	98.4723	169.305	11.4327	4.26733	580.574	23.567	11.6938	37.2	9.49256	0.556671	11	3	0.0675613	1.60303	Subcanopy
LS-01-0826	188	Acer flabellatum Rehde.	14.78	0.468594	37.6177	75.4214	148.467	0.527353	0.547258	132.949	4.15066	12.8685	44.6229	55.2531	6.40147	4.59397	490.468	14.9351	7.18264	39	12.1577	1.03116	14.5	5	0.174911	4.15692	Canopy
LS-01-0448	249	Neolitsea aurata Koidz.	14.55	0.281677	42.6902	28.2817	134.675	0.467516	0.510667	187.196	6.69398	9.9752	71.6281	97.5702	8.47802	4.40759	419.15	18.5983	12.2777	38.6917	11.8338	0.965388	8.85	1	0.00997371	0.228184	Understory
LS-01-0011	68	Beilschmiedia fordii Dunn.	14.5	0.228066	44.4002	26.968	80.3617	0.574548	0.505636	232.334	2.74327	32.3457	71.0922	102.622	18.678	2.12749	275.324	23.9529	14.4919	36.9	15.9292	1.5064	9.5	3	0.101223	2.33769	Subcanopy
LS-01-0557	190	Dipentodon sinicus Dunn.	14.5	0.594364	35.1024	36.9929	133.918	0.547537	0.522478	179.832	7.16473	11.3656	63.0586	76.7409	7.56495	4.58677	247.737	31.8325	17.4853	41.4	14.952	1.21723	9.8	4	0.464812	11.2656	Canopy
LS-03-0568	9	Machilus leptophylla Hand.-Mazz.	14.5	0.6118	35.1907	48.8793	117.136	0.389744	0.6	188.567	5.52289	8.26359	72.3198	93.1801	8.60351	3.35319	307.794	20.1077	9.421	35.5	15.8401	1.24815	11.7	4	0.132735	3.0786	Subcanopy
LS-01-2845	148	Camellia mairei Melch.	14.49	0.207257	37.933	23.5412	75.1973	0.629823	0.444957	329.923	3.13511	19.9414	114.188	166.407	16.9769	3.20804	180.172	16.5871	6.21343	39.9	11.9522	0.689053	11.3	4	0.0378789	0.866663	Understory
LS-01-2388	188	Acer flabellatum Rehde.	14.42	0.388101	37.8953	29.937	143.583	0.475884	0.588889	175.514	6.68936	15.2216	85.3561	55.6786	9.8922	5.05843	525.502	18.6415	9.39286	41.4	11.9033	0.511039	16	5	0.0716197	1.63836	Canopy
LS-01-2081	99	Symplocos theophrastifolia Siebold & Zucc.	14.4	0.34733	31.5168	9.01875	147.345	0.55886	0.529718	201.037	1.52133	20.3224	67.3424	97.3342	8.56246	1.24138	275.263	30.6789	16.7243	41	16.7186	1.2655	10.5	5	0.1921	4.46113	Understory
LS-02-2549	177	Elaeocarpus japonicus Siebold & Zucc.	14.4	0.314717	38.5463	28.335	95.2895	0.503442	0.514523	258.365	2.05988	18.96	88.0955	130.241	6.53075	1.45566	334.069	23.4221	11.939	36.2	15.0472	1.03786	12.5	3	0.319344	7.54378	Canopy
LS-01-0580	271	Lithocarpus hancei Rehder.	14.26	0.594444	44.5641	19.002	63.2136	0.579179	0.511139	350.875	9.83526	19.4253	139.873	169.064	11.4952	6.88504	390.373	28.9336	12.0205	40.6	13.5343	0.87755	12.8	3	0.847978	21.2533	Canopy
LS-01-3765	271	Lithocarpus hancei Rehder.	14.2	0.306443	41.0155	27.6744	100.109	0.629929	0.467066	200.531	5.30645	27.3566	76.7514	80.5392	7.73912	3.65719	548.023	21.7535	9.0178	37.6	13.8882	1.40228	7.5	1	0.0699486	1.5756	Canopy
LS-01-1184	271	Lithocarpus hancei Rehder.	14.1	0.696309	44.0331	13.8505	86.7203	0.55859	0.527571	248.368	8.3077	10.0553	103.374	110.979	10.7386	5.8815	335.32	29.3925	12.3366	38.4	13.4852	0.739253	12	4	0.697576	16.9788	Canopy
LS-02-3450	268	Schima argentea E. Pritz.	14	0.202666	38.432	47.3464	96.3214	0.540636	0.520877	230.323	6.11758	22.2668	68.6167	117.946	12.1351	5.45734	487.966	26.9343	10.2198	38	11.8317	0.833452	13.5	4	0.19141	4.29566	Subcanopy
LS-01-0059	190	Dipentodon sinicus Dunn.	13.81	0.471988	33.1707	26.4825	173.088	0.454221	0.571174	187.058	5.15049	11.5392	72.2908	80.5772	6.95324	3.85926	130.124	33.7352	19.7691	38.1	12.4517	0.561744	10.05	4	0.216451	4.84259	Canopy
LS-02-2129	39	Quercus jenseniana Hand.-Mazz.	13.8	0.410184	45.4635	47.84	124.8	0.572197	0.507336	171.344	5.26898	14.2516	76.0823	60.1926	8.22708	5.83319	424.155	21.2197	8.28444	35.9	8.47122	0.645575	8.5	2	0.130507	2.88251	Canopy
LS-01-2446	188	Acer flabellatum Rehde.	13.71	0.225502	42.0792	37.567	126.276	0.476415	0.580913	148.256	6.54203	15.3585	58.808	54.6222	8.24913	6.05031	430.411	19.6499	9.57764	41.5	13.9498	0.8633	10	3	0.158757	3.49811	Canopy
LS-01-0326	148	Camellia mairei Melch.	13.7	0.218727	37.7388	22.33	84.3597	0.500517	0.561499	384.071	2.41058	15.6925	116.332	224.406	16.6891	2.38351	195.186	18.6368	7.1388	38.7	11.1863	0.708268	7.2	4	0.143664	3.14026	Understory
LS-01-4612	190	Dipentodon sinicus Dunn.	13.62	0.208648	31.1591	40.825	204.945	0.496124	0.486173	180.73	4.60755	14.0654	57.6199	87.2456	11.5381	4.71756	145.139	31.2881	17.6846	38.9	15.7699	0.989739	11	4	0.534442	12.3313	Canopy
LS-01-1570	188	Acer flabellatum Rehde.	13.6	0.20939	35.6381	94.915	160.127	0.411677	0.632189	153.687	6.35933	10.4544	65.8326	54.1092	7.98995	3.95025	455.435	18.1379	8.57773	39.3	11.8812	1.02893	12.5	4	0.0369239	0.793083	Canopy
LS-01-1268	249	Neolitsea aurata Koidz.	13.58	0.527079	54.5499	17.841	80.4373	0.462617	0.509901	188.622	7.72973	11.3822	60.2745	101.011	9.53182	5.10335	455.435	16.6554	11.4106	39.9	2.83056	1.15386	9	4	0.388975	8.77271	Understory
LS-01-1240	271	Lithocarpus hancei Rehder.	13.45	0.0997319	28.6075	44.2822	146.63	0.395604	0.646564	253.236	2.93547	27.5401	41.1781	162.769	7.829	2.05758	260.249	26.6522	10.3626	38.8	15.4936	1.07132	12.8	2	0.0995514	2.13438	Canopy
LS-01-2185	190	Dipentodon sinicus Dunn.	13.35	0.458269	30.8164	62.7571	208.199	0.474506	0.489647	142.928	5.21634	15.3784	51.1459	56.4437	7.3223	4.32484	150.143	28.4045	15.5692	41	16.765	1.09155	13	4	0.103849	2.2116	Canopy
LS-01-1523	85	Rhododendron simiarum Hance.	13.12	0.355014	44.5929	23.3573	81.877	0.574749	0.484797	269.463	2.79404	30.4002	73.3939	139.734	12.4592	2.05394	335.32	30.909	11.0723	35.3	6.37022	0.436594	7.2	2	0.137032	2.88307	Subcanopy
LS-01-2146	190	Dipentodon sinicus Dunn.	13.1	0.174812	26.1608	50.47	231.514	0.413667	0.584559	175.063	4.99674	15.3189	60.5916	79.1037	10.5609	4.66692	255.244	30.4571	18.7532	40.9	16.1687	1.39894	10	4	0.388656	8.4721	Canopy
LS-01-2734	190	Dipentodon sinicus Dunn.	13.05	0.392197	31.1372	64.7483	183.901	0.548589	0.521422	145.574	4.97443	12.0198	51.2954	52.5806	11.1541	5.81294	157.651	32.7963	20.702	39.2	14.6366	1.12821	13.7	3	0.475953	10.4682	Canopy
LS-01-1417	1	Eurya impressinervis Kobuski.	12.89	0.213891	41.1005	20.8364	79.7022	0.593519	0.466722	284.455	2.59571	18.995	80.8246	159.98	20.7961	1.62911	270.258	30.2771	20.5759	36.5	12.4871	0.751852	6.6	2	0.0882514	1.81134	Understory
LS-01-0114	1	Eurya impressinervis Kobuski.	12.88	0.212475	37.994	21.2915	93.0573	0.572267	0.477673	308.324	4.15415	21.022	95.3751	162.139	25.3487	1.68556	440.421	29.8712	19.3529	32.9	12.0827	0.760171	8	2	0.0498155	1.01566	Understory
LS-01-3866	271	Lithocarpus hancei Rehder.	12.8	0.404837	40.7772	20.2945	120.873	0.516755	0.514499	239.66	7.4369	9.11393	90.1499	144.186	9.77997	5.91994	290.277	31.2842	12.31	37.9	13.3314	0.995494	8.5	3	0.00334225	0.0672351	Canopy
LS-01-0887	188	Acer flabellatum Rehde.	12.7	0.289884	31.8593	151.204	202.578	0.460833	0.601829	144.207	5.04745	18.0182	47.6589	60.231	8.04753	3.78037	545.521	15.9969	7.73325	35	14.551	1.10045	12.4	3	0.132576	2.69999	Canopy
LS-01-1908	62	Symplocos lucida Siebold & Zucc.	12.7	0.680919	42.1854	41.1287	74.4276	0.578427	0.496721	291.796	2.50762	20.3443	90.2005	162.637	13.9185	1.57934	180.172	35.6738	19.6935	39.9	11.1707	0.628483	9.1	3	0.182551	3.74642	Subcanopy
LS-01-4825	1	Eurya impressinervis Kobuski.	12.7	0.445089	38.8846	21.6538	92.8124	0.628645	0.438744	255.898	4.8198	23.1327	60.2901	141.803	19.0189	4.17307	420.401	20.4402	9.85915	35.6	12.7622	0.735163	8.5	3	0.0435289	0.874315	Understory
LS-01-0953	268	Schima argentea E. Pritz.	12.66	0.413783	43.6234	23.5265	54.282	0.5321	0.544268	182.571	7.27786	15.8453	55.6601	91.7881	8.67459	4.68972	367.851	25.8851	10.9871	36.3	9.86422	0.656501	16	2	0.164805	3.36269	Subcanopy
LS-01-0018	68	Beilschmiedia fordii Dunn.	12.61	0.380774	46.3407	21.321	85.9823	0.589235	0.506524	173.733	4.63033	10.3085	73.3206	64.3359	10.264	2.48852	257.368	24.8413	15.2033	33.7	14.607	1.77822	7.5	3	0.0618317	1.23676	Subcanopy
LS-01-3454	99	Symplocos theophrastifolia Siebold & Zucc.	12.4	0.130834	35.9732	18.9727	99.9263	0.48234	0.533618	343.564	2.56327	22.5037	111.15	181.481	14.6802	1.9095	200.191	19.326	6.45925	37.3	12.1912	0.711364	9.5	3	0.013369	0.260961	Understory
LS-01-1328	68	Beilschmiedia fordii Dunn.	12.02	0.212402	46.706	31.057	73.0986	0.536929	0.518601	210.122	4.47845	27.9822	76.3957	86.5475	8.87335	2.80847	251.49	23.9827	12.2197	37.1034	13.5667	1.51581	8	3	0.108703	2.08954	Subcanopy
LS-01-4244	73	Clethra kaipoensis H. Lév.	11.9	0.200562	24.341	18.7447	176.055	0.528244	0.50922	289.184	1.84727	20.2652	99.8816	149.407	11.3266	1.87463	340.325	28.2606	14.9516	37.8	17.6281	1.03569	6.7	5	0.120401	2.29613	Subcanopy
LS-01-4869	188	Acer flabellatum Rehde.	11.9	0.154445	41.1861	44.3553	139.658	0.538776	0.486381	182.473	4.4539	22.122	86.7826	50.3819	9.05059	4.94727	595.569	16.8201	9.083	35.5	12.2912	0.631415	12.5	4	0.100427	1.90891	Canopy
LS-01-1100	190	Dipentodon sinicus Dunn.	11.89	0.413908	38.8306	37.9219	108.639	0.513631	0.536417	232.88	8.87947	12.399	88.7289	103.06	9.92625	4.96065	185.177	32.5275	17.5864	38.6	13.2629	1.04176	11.4	5	0.404254	8.06355	Canopy
LS-01-3373	210	Castanopsis eyrei Tutcher.	11.86	0.365765	42.7548	28.1504	66.6441	0.616915	0.451327	270.956	9.17683	21.7706	119.439	104.759	13.8873	4.76644	427.909	25.2935	11.9863	39	14.7788	0.816835	8.7	2	0.0331042	0.620163	Canopy
LS-01-2049	188	Acer flabellatum Rehde.	11.55	0.248229	37.1032	115.543	160.727	0.373585	0.629213	162.768	6.19407	13.6157	54.4393	70.9052	8.77305	4.58524	530.507	15.3674	7.3766	41.1	14.3672	0.836827	13	3	0.328337	6.29559	Canopy
LS-01-0868	148	Camellia mairei Melch.	11.52	0.196098	36.2371	25.8167	84.5678	0.549197	0.520876	399.208	2.88804	20.45	132.466	215.327	15.2897	1.81716	175.167	17.473	8.332	34.9	8.99389	0.750083	11.8	5	0.0447225	0.815564	Understory
LS-01-3437	1	Eurya impressinervis Kobuski.	11.5	0.0924031	40.5387	14.7553	105.484	0.588701	0.445154	232.983	5.66724	19.99	69.4011	128.663	13.3953	3.60947	281.519	20.6193	13.1091	33.9	10.3919	0.594083	8.5	3	0.00939014	0.169902	Understory
LS-01-4464	1	Eurya impressinervis Kobuski.	11.4	0.250064	37.6261	15.1464	92.1261	0.550115	0.459619	275.589	4.07228	19.9397	89.9811	148.347	6.31562	3.09088	487.966	21.8063	11.2476	33.2	13.4132	0.798751	8	2	0.0112469	0.201698	Understory
LS-02-3451	268	Schima argentea E. Pritz.	11.4	0.225287	35.6372	46.358	116.918	0.570827	0.446259	232.237	7.32254	19.0174	65.4669	129.292	10.6758	4.89323	340.325	24.3833	10.9401	38.3	11.8317	0.833452	10	3	0.228546	4.21567	Subcanopy
LS-01-0680	271	Lithocarpus hancei Rehder.	11.22	0.296569	48.7847	20.8131	92.1892	0.758974	0.394506	180.68	3.24204	23.6676	53.2426	85.696	6.5421	2.4484	527.903	21.7909	8.77379	39.3	12.2348	1.05825	8.5	3	0.161622	2.93054	Canopy
LS-01-3489	1	Eurya impressinervis Kobuski.	11.22	0.248119	37.2386	26.4358	93.3953	0.55062	0.495265	277.734	5.35243	19.3506	76.663	148.545	19.7246	4.66891	341.576	21.6595	13.1459	34.6	10.0946	0.524614	8.7	3	0.0417782	0.741796	Understory
LS-01-2237	188	Acer flabellatum Rehde.	11.21	0.249681	30.5051	121.634	164.518	0.442155	0.610879	131.014	5.75396	11.981	58.5668	45.2689	9.11616	5.45324	446.677	17.8056	8.7969	40.5	16.081	0.909889	9.7	4	0.112761	2.02552	Canopy
LS-01-2262	85	Rhododendron simiarum Hance.	11.13	0.264396	41.6667	15.924	68.3433	0.621021	0.439069	362.645	9.9427	39.9947	132.057	167.107	12.7859	6.3578	375.358	32.1313	9.98807	41.8	8.73522	0.602571	11.2	3	0.245576	4.48286	Subcanopy
LS-01-3823	204	Ilex formosana Maxim.	11.1	0.349671	44.0929	16.8012	95.3647	0.561189	0.517656	201.756	4.98388	13.7211	67.0001	103.315	9.13909	5.22556	282.062	26.7443	14.2503	34.7	17.8419	0.877584	9	4	0.107191	1.90506	Understory
LS-01-4110	188	Acer flabellatum Rehde.	11.01	0.0744103	37.5268	48.4011	160.742	0.507743	0.471604	152.73	5.85873	13.9623	66.8223	50.5057	6.9005	4.47128	655.626	18.5859	7.97993	41.6	13.1432	1.01324	10.5	4	0.132656	2.34949	Canopy
LS-01-0262	148	Camellia mairei Melch.	11	0.282547	36.6632	23.6947	95.7703	0.466381	0.578539	276.156	1.76268	16.4351	55.7203	179.889	13.4611	1.52376	236.476	17.7259	7.40613	35.9	11.1377	0.92213	7	4	0.0623887	1.08717	Understory
LS-01-4923	1	Eurya impressinervis Kobuski.	11	0.0497947	36.8602	22.5927	96.4003	0.54329	0.476356	272.013	5.4548	19.6604	69.292	161.035	8.3603	3.54224	270.258	21.7894	11.0215	35	11.1552	0.649636	7.2	2	0.155017	2.75399	Understory
LS-01-2724	1	Eurya impressinervis Kobuski.	10.95	0.293541	35.466	18.0833	96.1027	0.587591	0.479806	260.817	5.24992	18.0128	69.2251	144.195	21.9345	3.47317	315.301	26.2083	17.9698	37.5	8.92522	0.652226	8.7	3	0.0188599	0.325511	Understory
LS-03-0838	9	Machilus leptophylla Hand.-Mazz.	10.85	0.262078	32.5042	81.8964	142.722	0.454839	0.53	164.862	5.31536	7.15067	66.775	74.7773	11.0133	1.96581	448.898	21.1959	9.18684	37.8	13.635	1.18864	7.5	2	0.0356507	0.611593	Subcanopy
LS-01-2682	210	Castanopsis eyrei Tutcher.	10.65	0.238182	40.3939	18.5485	92.2811	0.489908	0.584112	263.31	11.8184	20.022	122.13	96.1558	13.4011	5.46153	450.43	23.7706	10.8176	40.2	13.3871	0.83367	9.5	1	0.101461	1.72968	Canopy
LS-01-0612	204	Ilex formosana Maxim.	10.63	0.155521	36.3636	23.1787	76.3796	0.559263	0.507024	225.614	4.75458	11.9072	64.5423	125.253	10.1747	5.50071	278.663	24.4171	13.4593	39	8.53633	0.527693	7.8	1	0.0335817	0.564275	Understory
LS-01-0328	1	Eurya impressinervis Kobuski.	10.49	0.138867	34.6209	26.2038	118.405	0.676583	0.450078	269.758	2.51379	11.9951	46.9941	186.422	9.49167	2.07872	230.22	26.6209	12.2374	35	11.9054	0.760495	8.8	2	0.131462	2.20691	Understory
LS-01-1840	271	Lithocarpus hancei Rehder.	10.2	0.237535	38.2748	20.7933	129.722	0.475948	0.503044	228.667	8.54868	10.9444	66.067	134.821	6.98195	4.7583	277.765	27.8765	13.4848	37.9	15.4533	1.1712	8.6	3	0.394704	6.81343	Canopy
LS-02-0981	188	Acer flabellatum Rehde.	10.18	0.199216	38.0733	37.3843	162.087	0.457726	0.557746	163.925	4.99257	16.2952	69.1776	59.7442	7.10107	4.68031	605.578	19.2174	10.1319	37.9	16.5564	1.01111	13.2	4	0.0566592	0.916105	Canopy
LS-01-1343	190	Dipentodon sinicus Dunn.	10.04	0.633765	31.7365	33.8295	218.033	0.530093	0.544732	159.752	5.59623	10.4348	68.6296	56.8845	8.49783	4.93027	202.694	30.5409	17.5546	39.1	13.5307	1.07622	7.5	3	0.560385	9.82427	Canopy
LS-01-0040	68	Beilschmiedia fordii Dunn.	9.95	0.229501	41.5346	32.6894	92.6888	0.516194	0.514594	213.599	3.40842	21.6514	68.4323	99.7005	10.9928	2.49122	249.058	23.8585	12.5918	35.4	15.5762	1.59374	7.5	3	0.0394704	0.621794	Subcanopy
LS-01-0256	62	Symplocos lucida Siebold & Zucc.	9.93	0.136689	39.6111	36.7106	80.3186	0.536705	0.533664	311.272	13.9965	18.9914	68.382	178.928	12.2416	12.0001	175.167	30.6996	17.3274	40.3	12.6757	0.614844	7	3	0.0272155	0.426834	Subcanopy
LS-01-1804	193	Symplocos wikstroemiifolia Hayata.	9.9	0.181521	22.0486	18.5071	225.211	0.55407	0.529847	192.859	5.78549	16.3975	34.776	126.277	4.20488	4.56507	210.201	27.0355	16.5223	31.9	20.2896	1.6574	12.4	3	0.0278521	0.435562	Understory
LS-01-2883	190	Dipentodon sinicus Dunn.	9.88	0.56675	30.5222	28.8958	177.094	0.491403	0.543534	204.927	6.60809	16.1514	81.825	86.6252	10.0582	4.96982	153.897	32.133	20.4597	41.8	11.8557	0.469517	9	4	0.390327	6.53631	Canopy
LS-01-1270	62	Symplocos lucida Siebold & Zucc.	9.85	0.413468	45.7524	66.3533	61.9883	0.618128	0.47541	294.455	1.55034	15.4979	67.0177	193.025	19.7712	1.70108	160.153	33.5373	17.3795	37.1	12.6788	0.747475	11.6	2	0.0827606	1.30202	Subcanopy
LS-01-0223	271	Lithocarpus hancei Rehder.	9.81	0.371223	50.5992	16.6754	66.6082	0.705559	0.428889	178.687	3.54923	20.6492	61.0258	83.3481	7.2059	1.11698	525.21	20.3704	8.54348	38.8069	11.013	1.4096	8.5	3	0.284967	4.64632	Canopy
LS-01-1870	148	Camellia mairei Melch.	9.73	0.122442	36.459	25.0776	87.611	0.537625	0.533585	346.428	2.69837	21.1893	117.762	176.6	14.9283	1.78764	175.167	19.4677	7.8235	35.5	10.5887	0.729273	8.2	2	0.0221225	0.339655	Understory
LS-01-2900	190	Dipentodon sinicus Dunn.	9.66	0.341906	33.5001	31.5479	188.506	0.484743	0.53628	183.658	5.89986	13.5379	73.2727	80.3801	10.6907	4.92224	123.868	32.8811	19.4836	39.8	16.1357	0.88833	10.5	4	0.312262	5.04456	Canopy
LS-01-4427	1	Eurya impressinervis Kobuski.	9.35	0.501381	37.0059	19.099	93.3708	0.598575	0.469474	271.71	3.92056	19.4691	74.7609	143.17	18.4505	3.9713	262.751	27.8955	12.5696	34.8	12.7119	0.745203	7.5	3	0.0506908	0.752566	Understory
LS-01-4540	73	Clethra kaipoensis H. Lév.	9.35	0.321502	25.2122	17.9372	129.407	0.543964	0.510067	307.881	2.25648	24.8861	125.638	135.911	14.4547	2.40041	275.263	27.8138	17.029	34.3	13.1989	0.915871	10.5	3	0.0873761	1.30727	Subcanopy
LS-01-2340	99	Symplocos theophrastifolia Siebold & Zucc.	9.3	0.417464	23.9225	14.3673	109.064	0.57764	0.490211	189.531	1.24795	13.0803	43.7625	112.667	10.307	2.50943	213.954	24.0882	15.2289	36.65	13.6901	0.947063	6.7	2	0.210085	3.20766	Understory
LS-01-2135	204	Ilex formosana Maxim.	9.21	0.229062	40.5694	10.0773	143.646	0.603252	0.474876	181.388	6.1866	10.6775	53.7407	92.5587	8.22992	5.03001	290.277	29.921	15.5028	40.8	12.9997	0.859127	5.5	1	0.030319	0.441514	Understory
LS-01-1698	62	Symplocos lucida Siebold & Zucc.	9.2	0.121358	46.1025	53.3329	64.3451	0.574281	0.498255	273.565	2.472	18.4702	75.1375	160.025	18.0679	2.83897	245.234	24.8074	11.2575	39	7.12422	0.449385	8.6	4	0.135202	2.01128	Subcanopy
LS-01-2043	190	Dipentodon sinicus Dunn.	9.1	0.0987431	32.3396	43.5191	176.515	0.503117	0.483074	215.238	6.26964	12.3395	82.2406	98.3507	9.96428	4.68506	150.143	32.2651	19.1584	39.9	16.3884	0.984175	14	4	0.41237	6.42875	Canopy
LS-01-4141	188	Acer flabellatum Rehde.	9.06	0.240963	41.9508	36.3525	134.589	0.576102	0.479936	145.546	5.90655	12.4099	57.2158	50.6233	7.58978	4.55507	685.655	17.7688	9.30867	39.0957	14.6695	0.997119	9	2	0.196928	2.89393	Canopy
LS-01-0329	148	Camellia mairei Melch.	9.04	0.457246	33.7484	30.1406	109.156	0.45689	0.588859	328.456	1.78247	13.5039	101.378	189.358	13.457	1.88345	215.206	17.5977	8.46033	38.3	11.4111	0.976768	4	4	0.06215	0.894665	Understory
LS-01-1822	193	Symplocos wikstroemiifolia Hayata.	8.95	0.229919	26.1385	11.6531	189.322	0.576923	0.500579	181.697	6.46472	17.2823	31.1685	117.391	7.36027	4.71892	200.191	27.9111	17.4344	37.6	17.4282	1.36769	6.6	3	0.0300007	0.424596	Understory
LS-02-2350	268	Schima argentea E. Pritz.	8.9	0.243516	36.8967	33.7463	113.361	0.60961	0.444596	226.352	7.7945	19.6653	64.3928	117.096	11.4725	5.75646	390.373	23.9835	10.5861	40.2	11.8317	0.833452	7.8	2	0.0551737	0.778506	Subcanopy
LS-01-1621	249	Neolitsea aurata Koidz.	8.89	0.307694	54.2217	20.445	77.8412	0.45514	0.513	214.938	7.41799	11.3214	108.336	75.8712	7.98562	4.85159	490.468	16.5292	10.4455	41.7	13.8194	0.866667	8.5	5	0.157882	2.28303	Understory
LS-01-0589	271	Lithocarpus hancei Rehder.	8.85	0.444422	40.3842	11.5768	114.982	0.586726	0.497727	307.126	8.18976	13.4202	133.626	136.849	10.8858	4.97006	390.373	27.0346	10.5815	41.1	15.841	0.865972	7.5	3	0.00891268	0.12415	Canopy
LS-01-2492	271	Lithocarpus hancei Rehder.	8.62	0.496558	36.0126	21.0252	151.166	0.657183	0.437956	172.208	2.77769	23.2948	68.1325	69.0574	7.61279	2.84433	593.066	18.6196	6.6761	40.6	14.8203	1.35106	7.5	2	0.0416986	0.570073	Canopy
LS-01-4021	188	Acer flabellatum Rehde.	8.6	0.144964	36.9283	53.168	172.148	0.493962	0.47973	153.298	6.07692	14.8271	54.933	63.5634	9.15986	4.9074	420.401	17.3005	8.07333	40.7	13.238	1.01468	10.5	2	0.0622296	0.852816	Canopy
LS-01-0883	68	Beilschmiedia fordii Dunn.	8.56	0.0687706	38.9758	25.0882	114.748	0.54	0.497519	243.721	3.93369	14.3009	91.2827	111.847	17.1888	3.05711	172.665	24.743	12.2412	37.7	13.5253	1.32191	7.3	3	0.195548	2.71945	Subcanopy
LS-01-1882	85	Rhododendron simiarum Hance.	8.51	0.0965229	39.4172	24.34	81.0523	0.639878	0.434353	274.992	7.36264	34.5156	85.2811	132.376	9.06258	5.50269	365.103	30.1457	10.1008	39.1167	9.81643	0.664016	7.9	2	0.21462	3.01364	Subcanopy
LS-01-1244	1	Eurya impressinervis Kobuski.	8.42	0.165883	34.5218	17.8241	114.214	0.607018	0.45734	218.954	2.35936	22.535	69.6749	109.729	17.7694	1.38921	390.373	28.5619	19.1903	33.6	13.8168	0.776431	6.3	1	0.0218838	0.290942	Understory
LS-01-0358	190	Dipentodon sinicus Dunn.	8.4	0.0756658	31.7962	26.8308	188.287	0.458455	0.582337	189.868	7.10376	12.546	52.8858	98.734	9.04266	5.11125	115.11	34.4022	22.4443	37.8	16.4614	1.03645	8.4	1	0.179925	2.47575	Canopy
LS-01-1065	271	Lithocarpus hancei Rehder.	8.35	0.109562	49.8448	15.0515	74.995	0.763173	0.365221	182.96	12.6947	15.8494	61.9964	86.2604	7.8373	2.64889	707.975	21.6555	6.05411	36.2	11.7939	0.719447	9.4	3	0.224249	3.09927	Canopy
LS-01-0588	193	Symplocos wikstroemiifolia Hayata.	8.33	0.380284	22.2624	12.6192	242.319	0.537393	0.541894	167.581	9.20788	17.4572	26.1773	111.441	4.75374	3.02147	165.158	29.2864	18.3971	36.13	16.9041	1.34446	6.5	2	0.0428923	0.567013	Understory
LS-01-1389	210	Castanopsis eyrei Tutcher.	8.3	0.325251	43.4569	25.9905	61.1685	0.537815	0.547475	307.829	5.55414	35.0157	118.661	134.137	13.3427	5.31889	430.942	31.0785	10.5277	39.3	13.9618	0.770707	7.1	3	0.427729	6.15132	Canopy
LS-01-0012	1	Eurya impressinervis Kobuski.	8.25	0.158713	36.6313	19.0278	100.117	0.596432	0.488338	270.975	2.91016	21.9464	70.0361	139.961	34.6205	1.63056	326.562	16.9994	9.25956	32.6	11.0103	0.862044	7.8	3	0.0378789	0.495383	Understory
LS-01-1754	193	Symplocos wikstroemiifolia Hayata.	8.25	0.408971	25.7783	14.785	158.316	0.502463	0.567185	248.839	8.82512	19.0206	85.3519	125.968	5.88921	4.1589	195.186	28.6943	19.1453	35.3	17.6813	1.19058	8.3	3	0.202604	2.75452	Understory
LS-01-2885	190	Dipentodon sinicus Dunn.	8.2	0.289693	29.8343	41.0135	234.758	0.52957	0.54186	170.062	4.58524	13.1171	65.4949	73.3442	9.85059	3.84781	130.124	32.6389	18.6205	40.4	17.6848	0.977104	8.5	3	0.214541	2.908	Canopy
LS-01-0428	68	Beilschmiedia fordii Dunn.	8.18	0.2463	38.0109	27.9388	111.258	0.585253	0.504873	221.501	2.13795	33.2926	74.7421	90.9776	11.988	2.57462	150.143	25.7083	14.0077	36.6	15.1259	1.84962	8	2	0.0377993	0.490176	Subcanopy
LS-01-0438	39	Quercus jenseniana Hand.-Mazz.	8.15	0.373993	42.3227	58.0056	146.028	0.589565	0.50547	138.133	1.80915	13.9214	34.3743	71.2998	12.1209	3.39208	529.255	19.3597	6.92553	36.9	16.6967	1.04133	8	3	0.071381	0.929826	Canopy
LS-01-1740	62	Symplocos lucida Siebold & Zucc.	8.12	0.166235	49.315	35.3983	43.8686	0.55793	0.514202	360.425	2.16014	19.6255	116.609	196.223	21.1528	2.54995	260.249	29.8621	16.577	40.7	9.258	0.491835	7.5	3	0.247804	3.35363	Subcanopy
LS-01-0499	268	Schima argentea E. Pritz.	8.05	0.234987	37.9274	28.1487	98.8598	0.56546	0.519527	291.51	10.1953	15.1721	97.9008	149.848	13.1177	5.45916	390.373	23.6243	11.5191	41.4	9.17656	0.683103	9.8	2	0.313694	4.27578	Subcanopy
LS-01-1337	249	Neolitsea aurata Koidz.	8.01	0.183099	46.7455	30.048	91.5539	0.4192	0.536283	190.38	6.70604	7.91413	68.4049	100.539	9.43812	4.26391	547.655	18.7275	10.7103	37.6	15.2614	1.02189	7	3	0.114035	1.47564	Understory
LS-01-0928	190	Dipentodon sinicus Dunn.	7.95	0.263838	34.106	28.4585	151.698	0.513977	0.551552	204.666	6.93847	13.0646	100.067	70.5212	9.81159	5.04432	135.129	32.444	18.7558	38.8	14.5359	1.07804	8.3	4	0.112045	1.42878	Canopy
LS-01-1807	193	Symplocos wikstroemiifolia Hayata.	7.95	0.22263	24.6835	18.5152	193.305	0.527211	0.548105	186.144	6.7794	14.1859	32.2943	122.083	5.31142	4.73492	195.186	28.9813	18.8137	35.8	15.7041	1.34427	7.7	3	0.0818056	1.0426	Understory
LS-01-0340	73	Clethra kaipoensis H. Lév.	7.85	0.384392	30.9115	64.9386	140.952	0.424699	0.615385	262.136	3.96363	18.1992	88.673	129.55	11.1388	3.46476	240.229	36.6166	20.3513	34.6	15.1196	1.13486	6	2	0.118968	1.51143	Subcanopy
LS-01-1103	193	Symplocos wikstroemiifolia Hayata.	7.8	0.154557	22.4282	21.4445	218.821	0.587692	0.506034	163.274	7.13629	12.0243	45.267	86.7254	10.3682	4.5348	195.186	27.8907	16.5107	36.5	19.285	1.58017	6.5	2	0.0397887	0.492474	Understory
LS-01-2744	1	Eurya impressinervis Kobuski.	7.8	0.107994	35.9802	18.0083	103.529	0.582036	0.476293	256.247	4.9819	24.0372	63.7419	138.842	17.9142	2.7954	390.373	21.2573	12.1222	37.6	13.3032	0.677153	6.8	1	0.00838216	0.102866	Understory
LS-01-4962	68	Beilschmiedia fordii Dunn.	7.8	0.234939	42.2159	18.2688	98.0843	0.573529	0.503975	227.497	2.84267	22.6581	66.0427	114.378	11.5844	2.49245	235.642	23.4955	10.8396	37.1034	13.5667	1.51581	5.4	2	0.0601606	0.74847	Subcanopy
LS-02-2338	62	Symplocos lucida Siebold & Zucc.	7.8	0.178416	45.1363	52.62	66.7851	0.627273	0.483146	314.591	3.43544	20.2535	79.6259	189.422	21.9184	2.93489	168.161	35.9731	18.763	37.4308	10.8795	0.635605	6.4	2	0.095493	1.19149	Subcanopy
LS-01-4768	188	Acer flabellatum Rehde.	7.79	0.323291	34.1611	42.7394	176.053	0.503219	0.539745	158.666	6.80715	16.038	60.3444	58.6354	8.91097	5.84199	566.791	16.8331	8.7949	38.8	15.074	1.00741	8.8	2	0.0806916	1.00784	Canopy
LS-01-0330	73	Clethra kaipoensis H. Lév.	7.78	0.338789	25.7602	55.3457	163.331	0.498969	0.544891	232.853	3.3194	24.2434	76.2187	108.199	15.0206	3.15126	185.177	36.8435	18.2019	37.9	16.687	1.09873	5.6	3	0.215337	2.77726	Subcanopy
LS-01-0048	1	Eurya impressinervis Kobuski.	7.75	0.19627	35.6865	19.5927	95.808	0.562944	0.504601	262.666	4.14115	18.6762	65.1108	155.284	17.6706	1.71772	285.272	29.1694	17.2665	38	10.5978	0.645749	7.1	3	0.110533	1.38398	Understory
LS-01-1313	62	Symplocos lucida Siebold & Zucc.	7.61	0.0514887	42.8833	83.3055	71.1791	0.598105	0.454776	282.89	1.77007	22.6659	74.8861	158.739	20.8188	1.55967	172.665	29.6856	14.3519	37.7	9.97633	0.580511	7.1	1	0.0941401	1.15317	Subcanopy
LS-01-4713	188	Acer flabellatum Rehde.	7.61	0.380506	34.8307	42.1008	184.585	0.51275	0.520443	140.627	5.25894	16.3259	51.361	51.1357	8.55634	4.67439	655.626	16.8285	8.173	38.1	16.4209	1.14904	9.5	2	0.104193	1.27108	Canopy
LS-01-1142	249	Neolitsea aurata Koidz.	7.6	0.108697	50.429	18.8135	85.3607	0.477228	0.518	205.984	8.60876	10.1299	67.5358	100.531	10.8489	6.75768	300.287	18.5621	12.4753	39.2	12.9409	0.822549	8	2	0.242552	3.08042	Understory
LS-01-1737	249	Neolitsea aurata Koidz.	7.51	0.256474	48.0085	17.2545	109.692	0.496155	0.507793	168.639	7.38862	8.99432	58.027	81.3144	8.6101	4.52113	296.272	21.0347	12.8803	38.6917	11.8338	0.965388	7.33333	2	0.0432106	0.515607	Understory
LS-01-1709	73	Clethra kaipoensis H. Lév.	7.5	0.156345	24.8979	59.715	193.566	0.497588	0.542498	232.246	3.00833	26.2583	69.4124	106.994	21.3651	2.44696	140.134	44.2261	27.177	35.2	15.8597	1.1901	8.8	2	0.0568183	0.679517	Subcanopy
LS-01-3806	1	Eurya impressinervis Kobuski.	7.5	0.216294	36.67	17.72	100.409	0.567354	0.513906	270.914	3.37695	19.3424	76.688	148.503	17.3224	3.73519	430.411	21.7123	9.36685	34.6	8.13522	0.884519	6.5	2	0.0376401	0.447888	Understory
LS-02-2580	204	Ilex formosana Maxim.	7.5	0.21134	21.8704	17.3529	248.316	0.518874	0.511312	192.055	3.62205	17.0849	66.5345	85.1963	10.2696	5.72806	270.258	24.7076	14.0947	32	12.2839	1.75004	6.5	1	0.36534	4.72338	Understory
LS-01-0651	68	Beilschmiedia fordii Dunn.	7.42	0.139815	38.3763	34.3976	111.044	0.51749	0.505308	234.325	2.34423	31.0503	74.4639	104.059	9.68374	1.6324	185.177	22.1863	10.7952	39.3	12.1802	1.89112	6.2	3	0.00668451	0.0780504	Subcanopy
LS-01-0803	271	Lithocarpus hancei Rehder.	7.41	0.0938197	40.6808	14.7215	99.3354	0.533948	0.519657	190.386	5.0801	24.1301	77.7216	69.2102	8.24738	3.87461	470.445	21.2658	10.0652	40.3	12.7873	1.54141	8	2	0.104804	1.25438	Canopy
LS-01-4454	1	Eurya impressinervis Kobuski.	7.35	0.102048	37.4543	21.665	98.7337	0.549578	0.489216	234.597	4.65625	18.6284	65.7932	137.884	6.11269	3.22998	270.258	23.5655	13.3166	33.9	13.7727	1.16541	7	3	0.157484	1.89612	Understory
LS-01-0405	148	Camellia mairei Melch.	7.32	0.0287073	35.9934	32.465	124.102	0.529734	0.537252	275.461	2.46384	12.4808	56.2573	182.628	13.8058	2.42668	183.926	20.5928	9.39175	35.5	11.2018	0.73064	7.2	3	0.170614	2.05321	Understory
LS-01-0614	204	Ilex formosana Maxim.	7.3	0.0976957	40.0465	9.71333	130.147	0.656766	0.437853	200.058	6.94615	8.98831	51.1747	118.615	8.69574	5.44306	355.339	26.5355	16.1991	39.2	11.0563	0.642871	6.25	2	0.0158359	0.182375	Understory
LS-01-2702	1	Eurya impressinervis Kobuski.	7.3	0.226933	36.404	23.3676	98.843	0.615079	0.451327	261.092	3.89466	22.3075	84.4294	128.362	18.1764	3.24541	250.239	29.2895	20.4609	36.6	12.7996	0.533988	7.8	2	0.0144035	0.165814	Understory
LS-01-4439	62	Symplocos lucida Siebold & Zucc.	7.3	0.0845501	45.1974	39.1112	71.7309	0.652657	0.401683	281.863	19.197	16.8994	70.5927	143.248	17.0376	8.90498	155.148	30.5352	16.3046	35.8	16.1227	0.927856	7	4	0.00358099	0.0411028	Subcanopy
LS-01-4495	1	Eurya impressinervis Kobuski.	7.3	0.0896861	36.6858	18.9577	100.209	0.608018	0.456175	268.352	4.35185	17.529	76.6922	156.057	9.02992	3.44805	345.33	22.547	10.7271	33	11.3796	0.45754	4.8	3	0.0095493	0.109715	Understory
LS-02-3541	62	Symplocos lucida Siebold & Zucc.	7.3	0.197533	46.834	63.92	61.4784	0.487768	0.579156	303.186	16.669	20.7521	79.182	151.777	18.5175	12.5234	140.134	33.1003	17.6737	31.6	10.8795	0.635605	5.4	3	0.0829197	0.972426	Subcanopy
LS-01-0895	188	Acer flabellatum Rehde.	7.21	0.105277	40.104	150.615	144.614	0.496231	0.562327	137.471	2.78531	12.6776	55.0961	54.308	7.89564	4.2627	550.526	15.5473	7.9438	38.1	15.314	1.07478	8.4	3	0.122549	1.43511	Canopy
LS-01-4861	1	Eurya impressinervis Kobuski.	7.2	0.119749	37.6018	15.6273	105.733	0.608418	0.478689	240.253	4.44927	20.0983	72.4131	127.355	7.71373	3.7589	265.253	21.6094	9.33567	35.1067	11.9054	0.760495	7.2	2	0.0557838	0.640676	Understory
LS-01-0376	62	Symplocos lucida Siebold & Zucc.	7.18	0.164087	48.1245	65.7925	58.1913	0.605187	0.482759	319.119	2.23464	17.796	95.3253	180.196	22.5598	2.8214	180.172	29.9791	14.7569	42.1	11.6193	0.589233	7	2	0.0845113	0.975583	Subcanopy
LS-01-1185	271	Lithocarpus hancei Rehder.	7.15	0.187355	42.6303	13.32	89.0544	0.54068	0.506115	262.269	3.68998	15.2032	84.2796	146.4	11.6298	3.80872	305.292	29.9155	12.6047	42.3	10.482	0.893541	8	2	0.232525	2.7814	Canopy
LS-01-2902	190	Dipentodon sinicus Dunn.	7.12	0.218182	27.6274	36.9644	253.072	0.498561	0.550134	172.549	5.79507	16.332	52.9043	85.2914	9.83196	4.50208	112.608	33.4514	20.6473	40.3	17.4173	1.28798	8.5	2	0.0773493	0.879177	Canopy
LS-01-4161	85	Rhododendron simiarum Hance.	7.11	0.0951184	39.5283	27.5685	99.096	0.615792	0.442418	274.181	4.86242	45.9471	61.8658	145.46	11.9322	4.64793	281.309	32.8371	11.6871	39.1167	9.81643	0.664016	7.3	2	0.280749	3.38313	Subcanopy
LS-01-2867	68	Beilschmiedia fordii Dunn.	7.1	0.177731	41.5699	34.5076	92.6343	0.534559	0.524535	211.773	3.88376	29.9742	70.7127	91.0335	9.94667	2.49021	280.998	23.9646	15.237	40.9	14.599	1.54383	7.8	2	0.193373	2.2741	Subcanopy
LS-01-0228	249	Neolitsea aurata Koidz.	7	0.231534	41.9595	28.8189	134.047	0.444667	0.520144	158.982	6.62158	10.9239	44.0399	83.2077	10.2802	4.7813	354.629	21.8727	10.8675	38.6917	13.8237	0.92027	7	3	0.175787	2.02995	Understory
LS-01-4508	99	Symplocos theophrastifolia Siebold & Zucc.	7	0.170909	29.0554	16.4894	106.464	0.504732	0.557312	376.851	1.67295	14.8775	159.72	175.243	11.7083	2.23112	300.287	30.5262	18.999	33.7	11.2293	0.900809	8.2	2	0.35038	4.23831	Understory
LS-01-1115	249	Neolitsea aurata Koidz.	6.85	0.0689098	51.9435	20.157	97.9446	0.556098	0.493333	162.146	7.26897	10.4347	51.6398	85.9454	5.61091	5.88235	345.33	17.1361	10.9116	38.3	11.3772	1.20992	7.4	2	0.0808507	0.890486	Understory
LS-01-0120	204	Ilex formosana Maxim.	6.81	0.117464	39.8871	11.7875	145.077	0.632288	0.449809	205.658	6.68739	10.5166	53.6118	114.385	10.6295	6.81719	360.344	28.4533	16.9231	31.7	13.8161	0.830303	6.8	2	0.0604789	0.658441	Understory
LS-01-0290	148	Camellia mairei Melch.	6.81	0.0758675	29.2365	32.845	123.501	0.446602	0.597902	281.092	2.29931	12.4914	40.2656	202.053	11.1652	2.82693	217.708	17.2422	6.83925	36.5	12.1262	1.22044	6.5	1	0.0337408	0.363612	Understory
LS-01-2397	271	Lithocarpus hancei Rehder.	6.8	0.421556	40.7737	31.145	84.2753	0.531109	0.535105	228.312	6.94877	12.6101	65.4664	129.079	9.21588	5.58129	390.373	28.766	12.3157	44	14.8082	0.873494	8.5	2	0.266107	3.06487	Canopy
LS-01-0862	1	Eurya impressinervis Kobuski.	6.78	0.103058	31.2596	19.5106	114.956	0.623136	0.4484	233.202	2.76358	23.9145	68.0554	114.401	22.6642	2.07465	258.997	26.8536	18.9942	33.3	9.32589	0.591057	5.8	1	0.109101	1.19932	Understory
LS-01-3884	62	Symplocos lucida Siebold & Zucc.	6.75	0.157788	39.1949	67.28	82.7552	0.598291	0.459877	320.1	12.0459	17.3596	66.3126	176.721	21.8544	16.3374	165.158	31.3918	19.0012	37.4308	10.8795	0.635605	5.5	2	0.00557042	0.05916	Subcanopy
LS-01-1757	62	Symplocos lucida Siebold & Zucc.	6.73	0.267967	43.3584	52.5625	53.6763	0.622671	0.472368	348.784	2.31264	19.3562	106.786	201.389	18.2723	1.89899	130.124	29.3039	15.482	37.1	9.66967	0.528207	8.3	2	0.00660493	0.0699608	Subcanopy
LS-01-1478	68	Beilschmiedia fordii Dunn.	6.71	0.195022	34.1499	31.5553	143.869	0.514827	0.556738	215.438	2.00316	18.5564	65.8515	110.768	9.7207	1.25564	157.651	22.2831	11.3215	37.7	14.506	1.46727	5.8	2	0.0733704	0.790239	Subcanopy
LS-01-1346	190	Dipentodon sinicus Dunn.	6.7	0.155695	28.0899	22.2574	256.297	0.524343	0.520866	177.504	5.54455	13.3474	70.5052	71.1219	9.38735	4.02783	275.263	27.9133	16.4648	35.8	15.9963	0.976165	6.1	4	0.222658	2.49907	Canopy
LS-01-1679	85	Rhododendron simiarum Hance.	6.7	0.0671105	39.9373	20.4555	74.696	0.587674	0.4584	345.532	7.91598	36.4863	127.273	166.487	12.3189	7.99067	356.125	33.427	11.1741	37.7	8.199	0.526724	7	2	0.17324	1.91752	Subcanopy
LS-01-2401	1	Eurya impressinervis Kobuski.	6.7	0.103048	36.6204	13.554	93.3471	0.581809	0.47771	247.304	3.48586	22.8866	77.2537	122.979	19.007	1.86847	385.368	29.3965	21.3227	38.3	12.4032	0.601294	6.5	2	0.0367648	0.391171	Understory
LS-01-4218	85	Rhododendron simiarum Hance.	6.68	0.048296	40.5667	26.555	100.642	0.593505	0.451913	262.87	3.14093	37.5334	67.7461	125.957	10.144	2.47058	235.225	32.2922	9.86947	35.6	8.51733	0.518971	6.5	2	0.104883	1.13509	Subcanopy
LS-02-3459	268	Schima argentea E. Pritz.	6.65	0.111361	36.1914	30.0719	120.498	0.60472	0.469599	212.116	6.49612	19.3933	63.8912	110.951	10.17	4.29088	390.373	28.173	9.91227	40.19	11.8317	0.833452	8.3	3	0.258362	2.85607	Subcanopy
LS-01-1571	193	Symplocos wikstroemiifolia Hayata.	6.61	0.0954907	22.8695	19.8109	217.702	0.554535	0.531523	207.461	8.73229	15.5075	39.7961	131.311	7.29249	4.184	200.191	31.1453	18.9715	36.8	19.2766	1.6689	7.5	4	0.0927078	0.989582	Understory
LS-02-2335	1	Eurya impressinervis Kobuski.	6.6	0.0878379	38.3165	15.2767	90.2165	0.600148	0.416247	261.733	5.44767	19.6366	68.3155	149.977	8.29606	4.84534	408.39	21.2777	11.7129	35.8	11.9054	0.760495	5.4	2	0.0592056	0.622059	Understory
LS-01-0609	1	Eurya impressinervis Kobuski.	6.54	0.0564606	34.7292	25.5453	103.4	0.59469	0.444399	237.691	2.93887	22.9066	66.4541	128.054	16.1187	1.84582	280.268	26.3949	17.469	35.7	12.4001	0.773064	5.6	2	0.0408232	0.424613	Understory
LS-01-2403	193	Symplocos wikstroemiifolia Hayata.	6.5	0.00802884	20.5926	22.06	241.725	0.57047	0.515077	186.728	6.7859	17.4324	32.6051	119.938	5.54424	3.88341	220.21	23.7259	12.8213	36.2	19.2279	1.29543	8.5	1	0.0445634	0.461239	Understory
LS-01-4184	204	Ilex formosana Maxim.	6.5	0.103599	39.1815	12.2432	129.233	0.643582	0.40817	212.048	5.55335	12.2338	61.1817	115.834	9.33772	5.87425	200.191	24.0373	15.0537	39.1	13.5448	0.779125	6	2	0.0771901	0.806844	Understory
LS-01-0583	148	Camellia mairei Melch.	6.4	0.337814	36.2083	25.4421	84.7921	0.562169	0.503795	341.365	1.97323	18.3934	128.216	167.015	14.5401	2.59222	187.679	17.7755	8.59889	39.1	11.201	0.846875	7.5	3	0.104406	1.07528	Understory
LS-01-4859	204	Ilex formosana Maxim.	6.4	0.0955393	42.2767	11.1246	131.115	0.628205	0.445545	184.106	4.9625	10.1762	58.9762	94.4434	6.51623	4.63869	240.229	27.7154	14.4503	35.7	13.8204	0.815488	6	1	0.0343775	0.348385	Understory
LS-01-2138	204	Ilex formosana Maxim.	6.35	0.0295503	37.3957	12.805	95.2753	0.588545	0.476581	224.006	5.65948	13.7269	65.3712	121.377	11.5922	6.05633	255.244	21.0755	12.1143	42	13.3513	0.780133	5	2	0.0366852	0.370147	Understory
LS-03-0578	9	Machilus leptophylla Hand.-Mazz.	6.25	0.0269732	33.0225	102.243	130.474	0.370312	0.632558	77.566	2.47669	5.06929	22.8046	33.628	7.97524	1.37328	262.751	20.1575	11.2294	37.3	14.4617	2.26389	11.3	2	0.0255444	0.252831	Subcanopy
LS-01-3948	204	Ilex formosana Maxim.	6.23	0.0705808	34.8416	16.6521	137.621	0.625375	0.459879	249.473	4.52529	10.0932	62.0846	147.19	11.2102	5.77586	275.263	22.0899	12.6684	40.1	12.2922	0.643191	6.3	2	0.0701078	0.70152	Understory
LS-01-0265	1	Eurya impressinervis Kobuski.	6.15	0.0910886	38.8502	18.179	95.9061	0.56833	0.490933	259.804	2.66483	22.8555	82.7424	138.451	16.2423	2.34311	305.292	25.9733	17.9662	35	16.383	1.08237	4.5	2	0.0248282	0.241787	Understory
LS-01-1238	1	Eurya impressinervis Kobuski.	6.15	0.0712701	37.2677	14.69	105.738	0.519406	0.541499	239.899	1.44373	21.6768	74.142	122.293	17.5755	1.72553	370.354	28.4918	20.2969	35.5	12.0571	0.818182	7.6	2	0.038993	0.381464	Understory
LS-01-2307	99	Symplocos theophrastifolia Siebold & Zucc.	6.15	0.090789	40.1888	22.9775	89.9315	0.5574	0.510922	271.06	2.02993	16.3844	89.6956	138.617	15.7616	1.42113	245.234	17.446	7.19677	40.2	10.9313	0.709405	7.2	2	0.0210085	0.204337	Understory
LS-04-3160	193	Symplocos wikstroemiifolia Hayata.	6.11	0.123176	22.9853	13.5929	187.109	0.521282	0.535181	216.032	6.82432	17.3407	34.5694	145.096	7.09845	4.47563	190.182	27.9658	18.011	32.4	10.9186	1.20849	8.2	2	0.00366056	0.0351746	Understory
LS-01-2632	1	Eurya impressinervis Kobuski.	6.09	0.181267	21.4016	20.3994	250.299	0.499285	0.574909	218.511	5.44161	15.7308	64.7527	110.828	10.8419	5.44667	291.528	28.7159	16.1495	35.7	17.9036	1.43054	6.8	3	0.181914	1.84418	Understory
LS-01-0575	249	Neolitsea aurata Koidz.	5.95	0.337292	46.9361	20.7564	101.712	0.478125	0.501087	180.801	6.27991	13.365	61.017	81.0272	8.71012	4.55057	150.143	18.9068	11.6476	39.9	12.0211	0.935521	7.4	3	0.0253056	0.238524	Understory
LS-01-2906	190	Dipentodon sinicus Dunn.	5.95	0.0349061	30.467	56.1092	211.365	0.499333	0.552301	164.852	6.59829	9.39864	58.0195	70.8899	9.79035	6.80385	150.143	31.6499	18.2045	38.8621	15.2808	1.07804	7	3	0.280511	2.86892	Canopy
LS-01-2881	190	Dipentodon sinicus Dunn.	5.94	0.200248	28.1112	19.2477	245.073	0.476354	0.565149	161.56	6.38479	13.3929	54.8047	71.9886	8.06996	5.66025	153.146	32.6594	19.8319	40.4	15.8067	1.12807	7.5	2	0.213745	2.13788	Canopy
LS-01-1495	268	Schima argentea E. Pritz.	5.93	0.115914	34.0501	47.0312	144.434	0.553957	0.527027	185.658	5.13934	15.0328	63.799	90.3985	7.13745	5.47575	485.464	27.2721	9.7943	40.1	10.375	0.8383	8.8	3	0.021539	0.201725	Subcanopy
LS-01-0658	204	Ilex formosana Maxim.	5.91	0.0889238	37.2155	12.5776	117.807	0.564947	0.510181	259.438	7.15993	11.8575	87.5028	135.19	11.0478	4.78401	251.49	31.7345	18.5771	39.7	10.0582	0.676452	5.4	2	0.192339	1.90178	Understory
LS-01-4867	68	Beilschmiedia fordii Dunn.	5.9	0.080218	42.4675	33.3331	115.715	0.516166	0.50416	162.956	4.42169	10.1252	62.4695	67.4618	9.67569	3.69726	345.33	29.0288	12.0771	36.4	13.1169	0.974169	5	1	0.0963683	0.922288	Subcanopy
LS-01-0694	68	Beilschmiedia fordii Dunn.	5.88	0.146972	37.024	23.8943	106.197	0.540215	0.509206	248.321	3.02231	32.4094	68.3109	126.603	11.1868	2.42463	235.225	24.5196	12.083	39.6	12.7679	1.60372	6	2	0.0398683	0.373229	Subcanopy
LS-01-2706	85	Rhododendron simiarum Hance.	5.85	0.0995392	35.4042	27.9439	77.9709	0.564275	0.480743	294.39	8.29315	31.0453	107.294	146.276	8.7239	7.92184	344.155	34.1814	11.601	38.2	11.1521	1.57037	6.2	1	0.240244	2.38897	Subcanopy
LS-02-0985	62	Symplocos lucida Siebold & Zucc.	5.8	0.115563	43.6324	95.2217	75.1157	0.578125	0.487002	268.956	11.7473	17.5287	66.4431	142.679	16.3451	11.027	140.134	31.111	15.4343	33.9	10.4423	0.643504	5	3	0.0766331	0.716624	Subcanopy
LS-02-3442	268	Schima argentea E. Pritz.	5.8	0.0154418	35.3117	25.703	119.139	0.483039	0.55611	238.432	6.38663	24.6098	72.2635	122.24	8.81108	5.19211	430.411	21.7658	10.0768	39.4	11.8317	0.833452	5.9	3	0.119791	1.12518	Subcanopy
LS-01-0077	68	Beilschmiedia fordii Dunn.	5.78	0.0484208	40.341	28.8941	110.401	0.571179	0.482285	201.92	4.39593	32.9541	61.8117	85.735	10.4322	2.76332	276.926	25.1204	15.6539	32.9	12.446	1.12662	7	2	0.00604789	0.0550249	Subcanopy
LS-01-0433	193	Symplocos wikstroemiifolia Hayata.	5.75	0.127848	21.5508	25.0276	250.979	0.489362	0.578382	179.375	7.69154	16.6881	34.4696	114.33	7.38016	3.61994	210.201	27.5942	16.7986	34.2	18.7954	1.40168	6.8	3	0.109021	1.02203	Understory
LS-01-2075	85	Rhododendron simiarum Hance.	5.75	0.0866205	36.742	27.3033	106.032	0.575388	0.477341	223.821	3.25967	36.7204	49.3982	111.022	12.9279	3.34668	344.155	34.1814	11.601	40.5	10.423	0.496666	5.5	2	0.0127324	0.115509	Subcanopy
LS-01-1651	249	Neolitsea aurata Koidz.	5.7	0.328668	48.3314	12.2448	150.462	0.491	0.509	211.411	7.35831	16.6177	63.3302	105.987	10.5315	6.2541	337.864	26.1364	12.124	40.6	14.6872	1.0557	7.2	3	0.0163134	0.146899	Understory
LS-02-2179	204	Ilex formosana Maxim.	5.69	0.0483596	32.3867	10.8452	152.406	0.567797	0.491654	225.064	5.23108	16.9644	59.1977	121.058	9.94881	3.96727	235.225	31.2041	17.9235	35.2	14.4973	1.13776	7.5	2	0.00588873	0.0527414	Understory
LS-01-0050	1	Eurya impressinervis Kobuski.	5.63	0.138275	33.225	16.475	99.1723	0.555608	0.512609	266.409	1.90247	21.7974	92.1021	138.818	16.8423	1.67664	320.306	25.302	15.4667	33.2	9.41822	0.731082	6.5	2	0.0824423	0.750438	Understory
LS-01-0560	249	Neolitsea aurata Koidz.	5.63	0.249162	50.6898	18.343	101.877	0.462617	0.509901	149.775	6.13938	8.9761	44.6516	80.0229	6.09431	3.33904	495.473	17.0629	11.5998	40.8	10.6007	0.840723	7.2	3	0.0463937	0.417048	Understory
LS-01-0081	1	Eurya impressinervis Kobuski.	5.62	0.0297372	35.8633	20.2118	98.9346	0.574398	0.488055	268.234	3.16974	22.7857	68.9748	150.435	21.7681	1.45304	420.401	26.9718	17.4133	34.4	9.25056	0.671227	6	2	0.0888085	0.808768	Understory
LS-01-0939	249	Neolitsea aurata Koidz.	5.55	0.162661	43.1511	10.7615	147.742	0.464514	0.51	126.409	3.86084	9.20865	39.5343	53.3942	11.0967	4.64007	300.287	18.7865	11.6821	39.2	11.2483	0.946843	7	2	0.0124937	0.109409	Understory
LS-02-2148	85	Rhododendron simiarum Hance.	5.52	0.179686	39.646	22.67	96.1312	0.585734	0.470223	269.748	9.04089	29.4667	59.2795	152.746	10.4382	5.43704	365.349	33.2049	15.8313	38.8	9.81643	0.664016	6	2	0.164036	1.48572	Subcanopy
LS-03-0447	9	Machilus leptophylla Hand.-Mazz.	5.51	0.0799463	35.5145	38.0947	152.582	0.469231	0.556364	178.699	5.16937	12.0875	62.7121	82.5343	10.3533	3.41746	347.147	20.5362	7.95461	35.23	14.4598	1.35555	7.4	2	0.00827606	0.0718452	Subcanopy
LS-01-0628	249	Neolitsea aurata Koidz.	5.5	0.156226	53.5322	14.3261	90.3649	0.418095	0.547423	196.45	6.52129	11.5502	81.4025	72.6141	9.9924	4.83593	416.648	18.3322	12.0857	40.9	11.561	0.845327	5.5	3	0.0350937	0.307057	Understory
LS-01-3817	190	Dipentodon sinicus Dunn.	5.5	0.265427	29.2891	37.6785	228.219	0.438865	0.569286	167.539	4.70136	12.9787	58.5398	66.7011	7.85742	3.49219	120.115	35.6834	21.9034	39.2	17.6014	1.20202	8.5	3	0.0412211	0.361463	Canopy
LS-01-0493	85	Rhododendron simiarum Hance.	5.45	0.15352	35.3184	32.51	126.574	0.584708	0.46244	269.325	2.51219	27.8987	64.1541	151.38	11.3407	1.43012	277.765	31.4006	9.48619	40.2	11.4621	0.790909	6	2	0.0349345	0.302903	Subcanopy
LS-01-2211	193	Symplocos wikstroemiifolia Hayata.	5.35	0.101456	35.5012	15.7575	108.113	0.675	0.439344	296.782	8.04212	21.5094	45.9328	201.128	16.486	7.33874	232.722	26.6001	14.611	44.6	10.4341	0.729966	8.6	3	0.00676409	0.0569875	Understory
LS-03-0633	9	Machilus leptophylla Hand.-Mazz.	5.3	0.116941	32.9471	69.791	166.964	0.353	0.624468	132.583	3.60453	11.2574	37.1719	66.4306	12.7884	2.25815	363.607	19.8249	8.96868	35.23	14.4598	1.35555	6	2	0.00405845	0.0338392	Subcanopy
LS-01-2260	268	Schima argentea E. Pritz.	5.25	0.094051	28.2341	44.2994	140.466	0.592092	0.49735	166.852	3.82569	17.0052	57.4639	76.3019	9.81939	4.23096	416.648	23.4229	9.04565	43.7	13.1684	0.741077	6.3	1	0.157484	1.37663	Subcanopy
LS-01-1409	204	Ilex formosana Maxim.	5.2	0.177649	38.9126	17.0767	125.027	0.683353	0.410643	254.455	5.84261	10.9754	74.7937	141.19	11.129	5.27993	263.377	26.9122	15.6228	36.6	11.5843	0.517427	5.8	2	0.18836	1.65001	Understory
LS-01-1516	62	Symplocos lucida Siebold & Zucc.	5.15	0.06725	49.7803	36.08	56.5115	0.660235	0.424708	283.003	2.41499	16.982	74.1604	173.327	17.8792	1.9823	175.167	29.9438	13.3336	39.8	7.20689	0.700679	6	3	0.0219634	0.17919	Subcanopy
LS-01-4891	204	Ilex formosana Maxim.	5.11	0.0594117	43.1763	11.1754	117.445	0.623404	0.43708	215.74	5.97979	12.507	52.8631	122.497	11.7689	5.19201	225.215	24.3253	13.0677	31.7	13.2637	0.733634	5.7	1	0.0463937	0.379153	Understory
LS-01-2717	1	Eurya impressinervis Kobuski.	5.1	0.0561758	35.931	18.6227	98.2965	0.587968	0.472505	289.08	4.38408	21.9812	84.4086	155.002	20.5462	2.89153	281.519	25.4389	16.7649	39.2	12.5306	0.697233	4.3	2	0.0152789	0.123133	Understory
LS-01-2652	1	Eurya impressinervis Kobuski.	5.05	0.251617	34.7956	20.26	110.595	0.529248	0.506494	251.797	3.03859	17.8947	68.2151	145.227	11.8474	1.64725	240.229	26.2072	17.6031	36.1	12.4048	0.774074	5.6	2	0.0127324	0.101509	Understory
LS-01-4546	271	Lithocarpus hancei Rehder.	5	0.169167	48.5447	15.7675	86.7299	0.701953	0.401598	206.372	5.43989	21.4533	90.6346	79.4683	5.94054	2.74079	619.479	21.7434	6.0134	38.8069	13.3314	0.995494	5.1	3	0.139314	1.1399	Canopy
LS-01-4011	68	Beilschmiedia fordii Dunn.	4.7	0.142248	37.9022	19.9653	105.538	0.631681	0.445865	232.727	4.18063	18.3676	57.8126	128.306	15.3487	4.58932	364.098	26.0172	10.4022	37.3	12.8926	0.636621	5.2	2	0.0957317	0.735554	Subcanopy
LS-01-1708	271	Lithocarpus hancei Rehder.	4.25	0.636105	40.5948	21.3759	70.4244	0.495954	0.571856	334.867	6.53611	27.3928	131.193	156.53	12.5698	4.64655	465.444	26.2799	11.2527	42.2	14.2622	0.959393	12.2	5	0.322448	2.47926	Canopy

## Sheet: species_list
物种名	speciesno	Species name
扇叶槭	188	Acer flabellatum Rehde.
甜槠	210	Castanopsis eyrei Tutcher.
大叶青冈	39	Quercus jenseniana Hand.-Mazz.
十齿花	190	Dipentodon sinicus Dunn.
日本杜英	177	Elaeocarpus japonicus Siebold & Zucc.
硬壳柯	271	Lithocarpus hancei Rehder.
广东琼楠	68	Beilschmiedia fordii Dunn.
贵州桤叶树	73	Clethra kaipoensis H. Lév.
薄叶润楠	9	Machilus leptophylla Hand.-Mazz.
光亮山矾	62	Symplocos lucida Siebold & Zucc.
银木荷	268	Schima argentea E. Pritz.
猴头杜鹃	85	Rhododendron simiarum Hance.
毛蕊红山茶	148	Camellia mairei Melch.
凹脉柃	1	Eurya impressinervis Kobuski.
台湾冬青	204	Ilex formosana Maxim.
新木姜子	249	Neolitsea aurata Koidz.
疏毛山矾	193	Symplocos wikstroemiifolia Hayata.
黄牛奶树	99	Symplocos theophrastifolia Siebold & Zucc.

## Sheet: triat_abbreviation
Functional traits	Abbreviation	Unit
Leaf area	LA	cm2
Specific leaf area	SLA	cm2 g-1
Leaf dry mass content	LDMC	g g-1
Leaf thickness	LT	μm
Upper Cuticle thickness	UCT	μm
Upper epidermis thickness	UET	μm
Palisade tissue thickness	PT	μm
Sponge tissue thickness	ST	μm
Lower epidermis thickness	LET	μm
Lower cuticle thickness	LCT	μm
Stomatal density	SD	no.mm-2
Stomatal open length	SOL	μm
Guard cell length	GCL	μm
Leaf carbon content	C	%
Leaf phosphorus content	P	mg g-1
Leaf nitrogen content	N	mg g-1
Sapwood density	WD	g cm-3
Branch saturated water content	SWCbranch	g g-1
Spatial dominance index	SDI
Average annual growth rate of the basal area between 2018 and 2022	BAI_2018-2022	cm2 year-1
